# Supplementary material for: Dissecting Bread Wheat Heterosis through the Integration of Agronomic and Physiological Traits
Source: Biology (Basel). 2021 Sep 13;10(9):907. doi: 10.3390/biology10090907 (PMC8465846; doi:10.3390/biology10090907)
Supplement: Supplementary file 1 [file biology-10-00907-s001.zip]

Archive with 12 entries (11 files):
- supplemental data/
- supplemental data/Figure S1.pdf
- supplemental data/Figure S2.pdf
- supplemental data/Figure S3.pdf
- supplemental data/Figure S4.pdf
- supplemental data/Figure S5.pdf
- supplemental data/Figure S6.pdf
- supplemental data/Figure S7.pdf
- supplemental data/Figure S8.pdf
- supplemental data/Figure S9.pdf
- supplemental data/Supplementary Table.pdf
- supplemental data/Table S1.xlsx
