# Supplementary material for: Dissecting Bread Wheat Heterosis through the Integration of Agronomic and Physiological Traits
Source: Biology (Basel). 2021 Sep 13;10(9):907. doi: 10.3390/biology10090907 (PMC8465846; doi:10.3390/biology10090907)
Supplement: Supplementary file 1 [file biology-10-00907-s001.zip › supplemental data/Table S1.xlsx]

## Sheet: combined environment
variety_name	YLD	GPC	SW	HD	HT	SEEDA	SEEDL	SEEDW	TKW	GPY	GPSM	Nmax	GPA	FPA	SPA	DPA	TA	TFN90	TFN50	TFN10	TFN1	GPD
CHEVIGNON	9.62827	11.5187	81.7348	136.667	90.3333	16.4106	6.24836	3.64192	40.8438	1.11487	23486.5	0.875989	788.236	376.424	296.13	672.553	1325.36	566.331	675.352	784.373	903.35	0.238709
FEM02	8.41911	12.0243	80.5083	138	83.6667	14.4028	6.02254	3.31668	36.1419	1.02867	23609.1	0.878649	781.771	398.085	268.873	666.958	1311.34	527.82	643.418	759.017	885.173	0.111167
FEM02xMA22	9.33444	11.7762	80.2765	137.333	105.333	16.3626	6.28994	3.61365	43.6959	1.09449	21351.9	0.902452	857.967	413.847	265.516	679.363	1385.43	549.065	661.821	774.576	897.63	0.342354
FEM02xMA25	8.52891	11.7203	80.7948	137	91.6667	15.2125	6.04905	3.5095	40.7085	1.02657	21121.4	0.911251	821.926	378.61	262.723	641.333	1323.54	549.46	651.866	754.272	866.032	-0.135363
FEM05	8.52862	12.1799	80.7504	127.667	80.6667	15.9341	6.38512	3.45925	40.3635	1.01915	20783.4	0.896125	765.977	261.196	299.389	560.585	1192.44	599.757	725.956	852.156	989.881	0.324057
FEM05xMA18	7.59925	12.6597	82.6044	125.333	102.333	16.4509	6.49669	3.52637	43.1448	0.954863	17421.7	0.900908	836.331	287.368	282.272	569.641	1260.16	587.79	715.098	842.407	981.342	0.317271
FEM05xMA22	8.43861	11.8818	80.8324	129.667	95.6667	16.6907	6.46542	3.59145	43.0294	0.993806	19394.5	0.915805	853.437	311.514	288.741	600.256	1302.8	581.859	703.626	825.394	958.283	-0.0211767
FEM05xMA25	8.93941	11.8073	81.8146	129.333	88.6667	16.1619	6.33716	3.53907	41.8645	1.05011	21280	0.89188	804.01	298.668	287.785	586.453	1256.39	601.856	708.915	815.973	932.809	0.166611
FEM05xMA38	8.05705	12.2687	81.4615	127	96.6667	16.3319	6.41474	3.54395	43.1901	1.00688	18938.5	0.908426	819.015	289.228	294.936	584.164	1267.81	596.696	729.913	863.131	1008.52	0.165977
FEM09	8.87377	11.5721	81.441	138	83	15.0349	6.00839	3.47692	39.137	1.0035	22400.5	0.897108	817.53	416.124	268.876	684.999	1356.79	549.482	663.253	777.024	901.185	-0.102944
FEM09xMA04	8.52862	12.0123	81.4137	137.667	97.6667	15.9453	6.14156	3.61035	40.7691	1.00652	20455.8	0.912617	806.777	411.125	278.807	689.932	1359.8	527.802	672.224	816.646	974.257	0.156446
FEM09xMA13	8.62408	12.2558	80.9294	137.333	89.3333	15.2959	6.09869	3.50306	39.9107	1.05505	21566	0.897134	812.797	372.417	298.293	670.711	1344.67	551.326	673.995	796.663	930.534	0.45001
FEM09xMA21	8.97095	NA	NA	136.333	98.3333	NA	NA	NA	NA	NA	NA	NA	NA	NA	NA	NA	NA	NA	NA	NA	NA
FEM09xMA24	8.49336	11.828	81.4491	138.333	97.6667	16.1333	6.21456	3.58305	43.4827	1.00225	19467.9	0.914151	808.235	424.298	272.247	696.545	1376.9	540.732	662.905	785.079	918.41	-0.0463114
FEM09xMA28	8.42599	NA	NA	134.667	104.667	NA	NA	NA	NA	NA	NA	NA	NA	NA	NA	NA	NA	NA	NA	NA	NA	#N/A
FEM09xMA29	8.96149	11.8211	80.4346	138	98	16.5569	6.2793	3.63483	43.7001	1.0559	20661.7	0.903271	829.833	423.58	267.866	691.446	1379.55	547.974	671.418	794.862	929.581	0.191974
FEM09xMA30	8.8962			136.333	108.333
FEM09xMA37	8.67253	11.9691	81.8546	133.333	92.6667	16.771	6.53337	3.54966	41.993	1.07029	21394.7	0.915619	863.643	397.206	289.996	687.202	1398.8	572.445	696.344	820.242	955.456	0.18864
FEM16	8.14477	12.1956	78.7296	129	79.6667	18.0779	6.92406	3.6064	46.7605	0.992944	17629.4	0.88758	825.368	284.561	287.013	571.574	1258.41	564.114	696.129	828.143	972.214	0.138856
FEM16xMA22	8.89527	11.5629	79.1517	130	97.3333	17.4526	6.70679	3.59153	43.1995	1.04678	21076	0.931613	869.276	306.077	304.678	610.755	1325.69	628.746	723.724	818.701	922.353	-0.100961
FEM16xMA25	NA	NA	NA	NA	NA	NA	NA	NA	NA	NA	NA	NA	NA	NA	NA	NA	NA	NA	NA	NA	NA
FEM16xMA38	8.84653	11.7739	81.0577	130	97	16.8894	6.49223	3.60635	44.4279	1.05314	20073.7	0.900527	829.425	313.992	289.683	603.675	1279.99	582.256	701.341	820.426	950.386	0.084531
FEM18	7.90741	12.1837	82.5087	129.333	82.6667	15.7842	6.20229	3.50321	41.5038	0.966823	19069.7	0.813479	752.474	267.12	303.952	571.072	1188.22	605.591	721.291	836.991	963.258	0.00264204
FEM18xMA03	8.31047	11.8109	82.2577	129.667	95.6667	16.33	6.23289	3.6067	42.4002	0.987153	19492.6	0.911461	846.643	331.798	297.27	629.068	1325.66	585.127	707.516	829.906	963.474	-0.159112
FEM18xMA04	8.77544	11.9644	81.6513	132.333	93.3333	15.5612	6.21859	3.49831	40.5504	1.06424	21873.4	0.846933	794.422	312.775	295.578	608.353	1270.86	574.292	692.632	810.971	940.119	0.237823
FEM18xMA08	8.29728	NA	NA	129	92.3333	NA	NA	NA	NA	NA	NA	NA	NA	NA	NA	NA	NA	NA	NA	NA	NA
FEM18xMA13	8.4495	11.6209	82.0265	132	89.6667	15.8579	6.20615	3.56537	40.601	1.00149	21122.2	0.897582	800.418	332.401	272.793	605.194	1259.21	583.409	692.631	801.853	921.051	-0.276283
FEM18xMA18	7.77755	12.7216	82.5694	126	99	16.5721	6.43096	3.5962	42.4254	0.983645	18475.4	0.894468	866.49	287.445	291.835	579.28	1291.66	611.806	721.684	831.563	951.477	0.472533
FEM18xMA21	8.70922	11.8851	82.7646	132	93.6667	16.7706	6.50798	3.57759	42.9797	1.04687	20380.8	0.918324	844.053	338.533	294.274	632.807	1328.38	554.245	674.871	795.497	927.14	0.123893
FEM18xMA22	8.87129	NA	NA	131.667	98.3333	NA	NA	NA	NA	NA	NA	NA	NA	NA	NA	NA	NA	NA	NA	NA	NA
FEM18xMA24	8.55643	NA	NA	133.667	94	NA	NA	NA	NA	NA	NA	NA	NA	NA	NA	NA	NA	NA	NA	NA	NA
FEM18xMA37	8.08429	12.5152	83.1731	131	93.3333	16.9467	6.50325	3.56452	43.6947	1.04632	19161.4	0.922058	864.233	348.197	291.299	639.497	1348.87	546.924	678.338	809.752	953.167	0.426765
FEM20	8.07683	11.9254	81.9229	128.667	77	16.1615	6.43731	3.47482	39.8458	0.955465	20518	0.862744	826.484	291.619	290.401	582.02	1250.31	621.496	742.514	863.532	995.603	-0.166922
FEM20xMA04	8.69603	11.7785	81.6546	132.333	90	15.7017	6.20688	3.51048	41.8723	1.02984	21003.3	0.882789	813.301	323.037	302.382	625.419	1296.87	582.696	690.193	797.689	915.002	0.0103301
FEM20xMA05	8.89928	11.5342	83.1754	130.333	91.6667	16.1568	6.19555	3.59898	43.2316	1.02586	20656.1	0.886449	803.606	346.266	278.906	625.172	1298.7	587.969	708.405	828.841	960.276	-0.127483
FEM20xMA13	6.64866	12.6984	80.791	133.333	86	13.9928	5.97138	3.2465	34.0055	0.855862	19791.7	0.787113	727.809	257.442	286.848	544.29	1138.42	557.809	705.231	852.653	1013.54	-0.141788
FEM20xMA18	8.46613	12.5229	83.1934	126.667	95.6667	16.6057	6.52303	3.55816	43.9157	1.05502	19461.3	0.903197	870.054	322.646	294.134	616.78	1322.96	615.225	733.698	852.171	981.465	0.634325
FEM20xMA24	8.17573	11.8931	81.9531	133.667	93.3333	16.6543	6.32531	3.62861	43.1828	0.985295	19003	0.891683	820.174	355.276	278.721	633.996	1309.75	535.748	662.269	788.79	926.866	-0.147468
FEM20xMA28	8.11181	11.7424	83.0265	131.333	100.667	17.2358	6.45056	3.6639	44.9246	0.961048	18260.3	0.91189	849.265	330.839	282.44	613.28	1312.25	542.758	674.802	806.846	950.95	-0.331636
FEM20xMA29	8.14735	11.8031	80.9367	133.333	89.3333	16.7472	6.36861	3.61648	45.1373	0.991974	18761.6	0.913338	861.598	365.121	274.909	640.029	1351.5	540.781	659.864	778.947	908.906	-0.25232
FEM20xMA37	7.54879	12.503	82.3181	130.333	88	16.8744	6.57648	3.52803	42.1272	0.948769	18014.6	0.868454	821.555	285.282	314.826	600.108	1270.66	578.031	708.109	838.187	980.145	0.134197
FEM24	8.67998	11.2359	78.6346	138.667	88.6667	14.9287	6.42318	3.26263	35.48	0.97673	24633.9	0.917535	815.594	388.974	304.936	693.91	1361.82	509.232	637.448	765.663	905.588	-0.540679
FEM24xMA22	8.82475	11.3136	79.7494	139	103	15.7087	6.37363	3.43673	41.108	1.01689	21762.9	0.925194	857.972	400.173	267.655	667.828	1367.14	488.445	611.747	735.049	869.613	-0.387154
FEM24xMA25	8.89527	11.1609	80.945	137.667	101.667	15.2364	6.10332	3.44851	38.6957	1.01438	23400.4	0.880032	808.846	416.567	279.109	695.676	1353.01	545.515	673.563	801.611	941.354	-0.50294
FEM28	8.05361	11.6828	83.3367	128.333	85.6667	15.2198	6.1397	3.43808	39.0273	0.956649	21320.2	0.891611	833.852	284.904	307.553	592.458	1277.13	597.269	718.824	840.378	973.034	-0.421752
FEM28xMA03	8.10779	12.0393	83.03	129.667	101.333	16.187	6.18987	3.59715	41.1573	0.965081	19469.8	0.916094	883.033	324.253	272.573	596.826	1321.17	596.853	704.688	812.523	930.207	-0.0368956
FEM28xMA08	7.65973	12.1303	84.216	129.333	98	14.7061	5.92161	3.43235	38.6837	0.939488	20135.8	0.883316	839.88	286.9	304.976	591.877	1285.5	549.915	688.214	826.513	977.443	-0.180439
FEM28xMA18	7.64368	12.8174	83.6077	127.333	99	15.9529	6.33104	3.52164	41.3387	0.985291	18754.8	0.885491	865.425	288.442	278.671	567.113	1274.1	571.928	695.408	818.888	953.645	0.498242
FEM28xMA21	7.84291	12.1717	82.587	131.333	97.3333	16.322	6.39127	3.52683	40.7926	0.977998	19431.1	0.870291	827.314	309.168	290.585	599.753	1273.51	576.075	694.545	813.016	942.306	-0.0431968
FEM28xMA24	8.98385	12.2244	82.7994	131.333	99	16.0716	6.17126	3.60419	42.8766	1.0895	20798.6	0.908053	841.27	336.341	304.418	640.759	1336.82	586.988	712.097	837.205	973.74	0.606993
FEM28xMA30	8.428	11.7514	83.8748	130.667	101	15.8093	6.23697	3.54063	41.0049	0.980014	20283.9	0.912851	880.039	349.657	259.805	609.462	1330.53	579.522	697.735	815.947	944.955	-0.157118
FEM28xMA37	8.32652	12.4089	83.4398	131.333	96.6667	16.5513	6.40619	3.57198	43.1751	1.05399	19783.8	0.919428	876.168	337.26	297.533	634.793	1346.9	559.997	681.864	803.73	936.727	0.447298
FEM28xMA38	8.73846	11.5352	82.8077	130.667	97.6667	15.6769	6.19552	3.54069	41.608	1.01399	20972.7	0.908697	837.013	319.235	308.902	628.136	1322.01	578.582	700.168	821.754	954.445	-0.210753
FEM33	7.97679	12.3303	83.5648	127.333	77.3333	14.4769	6.05258	3.33423	37.1908	1.00344	21894.2	0.906158	844.753	312.06	291.411	603.472	1295.26	576.857	724.81	872.763	1034.23	0.185591
FEM33xMA22	7.86069	12.2085	82.1327	131.333	98	16.2671	6.28997	3.58216	41.7174	0.969661	18928.9	0.926948	886.466	335.724	290.392	626.116	1355.04	543.518	684.765	826.013	980.16	0.00297411
FEM33xMA25	8.43373	11.9973	83.3729	129.333	95.3333	15.8731	6.14008	3.58206	41.2703	1.00214	20169.5	0.869499	822.856	283.469	301.674	585.143	1254.23	577.356	711.204	845.051	991.123	0.0917696
FEM38	8.35433	12.0627	82.568	134.667	91.3333	15.0224	6.28013	3.32949	36.5537	1.00637	22983.9	0.890891	778.63	363.302	278.905	642.207	1296.95	557.149	667.34	777.531	897.786	0.115639
FEM38xMA22	9.25475	11.7401	81.4	137	100.667	16.0645	6.36492	3.50316	41.6438	1.07153	22118.6	0.91588	848.528	416.717	272.686	689.404	1390.8	533.206	662.773	792.341	933.742	0.264534
FEM38xMA25	8.385	11.9083	82.3983	134.333	93.6667	15.3839	6.22789	3.44424	39.6046	1.00234	21257.5	0.891385	811.768	357.807	284.812	642.619	1315.93	577.62	693.602	809.583	936.158	-0.0227466
FEM38xMA29	8.23335	12.2055	81.7848	135.333	99.3333	17.5543	6.54529	3.70313	44.1104	1.00432	18739.4	0.912004	822.965	395.748	278.482	674.23	1366.98	597.925	696.166	794.407	901.621	0.195127
FEM38xMA38	8.43918	11.9721	81.965	134.333	102	16.3575	6.35936	3.55196	41.8467	1.04545	20967.4	0.91443	805.319	377.897	277.642	655.539	1324.31	569.498	675.976	782.454	898.657	0.0694753
FEM44	8.81041	11.6895	79.1	128.667	72	15.3831	6.11923	3.51013	38.3344	1.00906	22690	0.903954	793.232	286.104	296.562	582.665	1239.42	565.39	694.728	824.065	965.215	-0.0187399
FEM44xMA22	9.01223	11.9052	80.292	132	91.3333	16.7329	6.43144	3.59203	42.721	1.07197	21170.2	0.907126	854.006	340.879	301.205	642.084	1340.36	592.106	700.774	809.443	928.037	0.302581
FEM44xMA25	8.8021	11.4787	81.4748	129.333	85.6667	15.7766	6.15368	3.54524	41.2813	1.02369	21538.8	0.903211	801.324	289.219	287.33	576.55	1239.59	612.943	709.884	806.824	912.619	-0.233881
FEM44xMA38	8.77716	12.0793	81.8229	129.667	91.3333	16.0235	6.22318	3.56496	41.4472	1.05474	21083.9	0.920588	825.524	324.096	301.385	625.481	1309.62	620.577	727.087	833.596	949.833	0.353658
FEM45	9.18767	10.547	78.8198	130	80	18.4123	6.97746	3.63176	45.0908	0.974637	20575.8	0.909452	875.725	292.166	310.887	603.052	1319.4	539.739	684.457	829.175	987.11	-0.963757
FEM45xMA22	9.07587	11.3735	80.0415	131.667	97.6667	17.6171	6.76696	3.62719	44.5115	1.02303	20285.2	0.915737	882.127	353.251	262.549	615.801	1333.89	545.669	675.716	805.762	947.686	-0.195771
FEM45xMA25	8.93225	11.5916	80.5431	130.667	92.3333	17.2553	6.51485	3.66638	44.9631	1.03115	19862.7	0.908342	818.046	318.838	305.492	624.33	1299.68	560.168	696.951	833.735	983.01	-0.0528849
FEM45xMA30	8.80067	11.3301	81.5048	130.667	102.333	17.4528	6.63103	3.63836	44.8563	0.979506	19407.2	0.904924	866.691	346.986	270.105	617.092	1328.41	598.118	714.619	831.12	958.261	-0.38329
FEM45xMA38	9.84327	11.3099	81.1115	130.333	95	17.2733	6.62103	3.62385	45.8759	1.08629	21144.5	0.913662	845.081	311.056	303.882	614.938	1310	575.21	709.421	843.632	990.1	0.142502
FEM47xMA05	8.6387	11.9367	83.1562	129	94	16.9672	6.38342	3.65757	44.7614	0.996161	18647.4	0.891611	817.374	319.063	278.058	597.121	1271.81	582.49	720.72	858.95	1009.8	0.138491
FEM47xMA13	7.35415	12.3662	82.3146	130.667	90.3333	15.5888	6.26195	3.45158	38.9594	0.876951	18302.5	0.825064	762.365	278.209	300.607	578.817	1198.96	572.417	730.799	889.181	1062.03	-0.10459
FEM47xMA28	8.26059	12.2985	82.2365	128.333	100	17.8955	6.64629	3.69391	47.1276	1.0067	17337	0.880804	830.846	298.999	282.004	581.003	1270.54	608.876	722.719	836.561	960.801	0.30237
FEM47xMA30	8.35089	11.9487	83.7383	128.667	99.3333	17.4841	6.53163	3.69903	45.0525	1.02444	19189.5	0.908778	866.606	321.009	297.01	618.019	1332.61	597.622	719.095	840.568	973.135	-0.000190382
FEM47xMA32	8.55528	12.261	82.9813	128.667	98	16.9755	6.49256	3.61993	45.1852	1.0329	18572.1	0.89578	863.541	307.205	298.249	605.453	1317.3	611.065	719.343	827.62	945.787	0.419161
FEM58	8.31534	11.7807	81.4215	127.667	75.3333	15.8115	6.13209	3.56749	39.6155	0.995596	21477.9	0.908596	810.485	312.738	274.619	587.357	1255.53	602.781	729.294	855.806	993.873	-0.18679
FEM58xMA08	8.33684	12.1269	83.6146	128.333	89.3333	15.0706	5.96375	3.48812	38.5795	1.00312	21383.4	0.883703	827.26	295.976	305.795	601.771	1286.96	579.665	716.183	852.702	1001.69	0.170675
FEM58xMA13	8.44176	11.6435	81.2367	130	85.3333	15.7222	6.07487	3.59421	39.6036	0.996831	21516.9	0.884622	808.924	284.678	285.951	570.629	1238.14	600.416	694.116	787.816	890.074	-0.257786
FEM58xMA29	8.75509	11.9679	81.2558	130.333	90	17.0313	6.29405	3.74423	45.6581	1.03085	18903	0.866785	834.709	313.706	295.851	609.557	1286.1	588.077	700.768	813.46	936.443	0.230697
FEM58xMA30	8.16083	11.7559	82.093	129.333	97	16.6521	6.33698	3.64709	42.6132	0.962613	19258.1	0.891883	845.573	332.12	291.705	623.825	1326.53	608.789	736.736	864.684	1004.32	-0.292437
FEM58xMA32	8.80898	12.1849	82.2929	128.667	91	16.6863	6.35396	3.64018	43.6259	1.0778	20511.1	0.91658	855.041	311.941	323.644	635.585	1341.89	599.334	726.778	854.221	993.304	0.475883
FEM58xMA37	7.94611	12.5612	82.3898	129	86.6667	16.3615	6.46539	3.53161	42.6514	1.013	18968.6	0.894263	849.959	291.991	307.092	599.083	1297.16	581.929	700.897	819.864	949.697	0.400406
FEM58xMA38	8.72499	11.7677	82.241	128.667	94	16.1263	6.21847	3.60793	43.3964	1.01697	19978.5	0.883652	817.627	287.628	308.06	595.688	1270.1	591.248	714.546	837.844	972.403	0.0147577
FEM67	7.90483	11.7022	82.0196	130	76.6667	15.4999	6.369	3.41359	37.7659	0.908854	20757.4	0.869697	808.809	287.111	342.214	629.324	1300.34	554.894	719.121	883.347	1062.57	-0.480177
FEM67xMA22	8.88437	11.2118	81.4415	131.667	97	16.3511	6.41394	3.56743	42.1234	1.00588	21287	0.898685	867.38	326.355	294.455	620.809	1333.39	574.245	692.673	811.102	940.346	-0.45773
FEM67xMA25	8.75509	11.4641	82.7327	130	95	15.9517	6.11588	3.58568	41.114	0.977276	20833.4	0.876411	804.819	311.853	286.933	598.785	1265.49	585.674	714.447	843.22	983.754	-0.273144
FEM67xMA38	8.87463	11.5174	82.6067	130.333	95.3333	16.4949	6.3566	3.59721	42.4091	1.02016	21024.2	0.89312	824.862	309.251	300.579	609.83	1292.46	587.162	704.621	822.08	950.266	-0.157259
FEM70	9.01452	11.3937	80.0348	137.333	79.6667	16.1388	6.59458	3.38806	40.2356	1.04013	22671.7	0.896155	810.379	387.041	298.424	685.465	1351.42	555.093	688.987	822.881	969.003	-0.207677
FEM70xMA22	8.88179	11.4352	80.6396	138	100	NA	NA	NA	41.6415	1.01305	21419.9	0.890834	849.066	414.928	261.971	676.899	1370.85	537.117	667.165	797.213	939.138	-0.235721
FEM70xMA25	8.06565	NA	NA	136	90.6667	NA	NA	NA	NA	NA	NA	NA	NA	NA	NA	NA	NA	NA	NA	NA	NA
FEM70xMA38	8.94887	11.6128	81.1515	136.667	97.3333	16.5394	6.51724	3.54417	42.7033	1.03717	21063.9	0.916665	814.455	393.677	271.757	665.434	1333.97	557.327	677.273	797.219	928.12	-0.0229271
FEM73	8.51228	11.3016	81.0498	132.667	85.6667	14.9061	6.12511	3.37987	38	0.958869	22618.7	0.903923	864.854	346.72	311.777	658.497	1361.1	560.079	684.97	809.861	946.158	-0.56278
FEM73xMA03	8.37898	11.478	81.3479	130	102.333	16.3677	6.22841	3.62742	39.6899	0.943842	20828.3	0.905514	864.102	331.384	274.184	605.568	1311.62	605.23	718.708	832.186	956.028	-0.456203
FEM73xMA05	8.87979	11.7452	82.9754	131.667	97.6667	15.7478	6.23366	3.54796	42.1707	1.02622	20889.4	0.911594	825.886	356.708	296.92	653.627	1342.93	611.634	729.396	847.159	975.676	0.0732771
FEM73xMA08	8.72613	11.7614	83.001	131	97	15.1611	6.00999	3.47588	38.0791	1.01833	22892.9	0.896451	851.316	340.413	308.238	648.651	1345.94	598.165	706.728	815.292	933.77	0.00906578
FEM73xMA21	8.78175	12.1568	81.5837	133	98.3333	15.8603	6.53633	3.44221	41.3766	1.05071	20929.4	0.925985	872.542	383.071	283.777	666.848	1376.09	600.569	718.04	835.511	963.71	0.433501
FEM73xMA24	9.13607	11.4372	82.2244	136.333	92.6667	16.166	6.16938	3.60477	42.0576	1.02996	21399.8	0.894984	812.47	388.964	271.345	660.309	1334.96	532.664	660.658	788.653	928.337	-0.100497
FEM73xMA28	8.69489	11.7833	81.5396	130.667	106	16.297	6.33021	3.55076	42.7375	1.04821	20654.2	0.901022	866.446	351.735	298.275	650.01	1361.6	593.977	717.537	841.098	975.943	0.0146022
FEM73xMA32	8.77028	11.7669	82.0898	131	94	15.5419	6.16198	3.50123	41.1019	1.03124	21582.8	0.922333	865.716	350.281	291.435	641.716	1351.84	593.693	708.138	822.583	947.48	0.0376797
FEM73xMA37	8.84424	12.0125	82.1548	132	94.3333	15.6154	6.36041	3.43763	41.3191	1.06966	21723.2	0.941676	886.15	340.982	309.703	650.686	1378.38	588.998	697.117	805.235	923.227	0.321965
FEM76	8.85571	11.2761	80.3094	131	90	16.6803	6.55941	3.51796	42.4702	1.02462	21823.4	0.914721	899.004	330.564	310.194	640.758	1373.01	558.252	681.864	805.475	940.375	-0.408458
FEM76xMA04	8.31534	11.4357	81.1281	134.667	99	15.7391	6.27863	3.49383	41.2629	0.954587	20274	0.862026	833.27	357.391	270.832	628.224	1311.73	555.725	667.874	780.023	902.415	-0.531827
FEM76xMA08	8.26661	12.0538	82.4577	129.667	98	15.4737	6.26845	3.43527	41.1919	0.9949	20173.5	0.897403	858.791	325.04	298	623.04	1329.63	599.27	712.093	824.917	948.044	0.0608229
FEM76xMA13	8.76197	11.5152	80.8827	132.333	92.6667	16.5298	6.3782	3.58077	41.1425	1.03953	21993.9	0.894933	848.94	312.804	292.367	605.172	1290.85	544.993	666.107	787.221	919.397	-0.218463
FEM76xMA21	9.01825	12.1887	81.7181	131.667	101.333	16.5577	6.5031	3.51681	44.7314	1.09107	20084.1	0.917686	871.324	370.466	278.109	648.575	1361.37	577.625	694.917	812.209	940.212	0.589262
FEM76xMA22	9.22178	11.4366	80.4837	132.667	103.333	16.8389	6.53408	3.54414	43.7112	1.02503	20650	0.928338	889.953	353.985	314.43	668.414	1395.72	582.597	718.468	854.339	1002.62	-0.056282
FEM76xMA37	8.33971	12.2175	81.9615	130.333	87	16.6523	6.56453	3.52378	42.7857	1.04244	20158.4	0.901177	871.508	314.597	315.633	630.23	1345	567.887	700.808	833.729	978.789	0.262796
FEM85	8.14735	10.7923	80.7548	132.667	80	15.1167	6.0137	3.48345	38.2964	0.903138	21726.2	0.847552	756.708	302.729	279.448	582.177	1217.31	537.514	663.569	789.624	927.191	-1.26314
FEM85xMA22	8.61347	11.6075	80.8337	133	92.3333	16.1829	6.2816	3.58358	42.0925	1.03011	20989.9	0.886261	811.437	335.611	279.886	615.498	1293.78	561.412	680.204	798.997	928.638	-0.203875
FEM85xMA25	8.76483	11.7746	82.1087	132	91.6667	15.6047	6.13341	3.52877	41.1397	1.01149	20867.1	0.87283	805.364	317.817	273.594	591.411	1255.48	568.583	678.18	787.777	907.383	0.0425038
FEM85xMA38	8.58366	11.5858	81.3231	131.333	91.3333	15.812	6.13957	3.57552	42.2842	1.00469	20351.2	0.887788	787.279	318.008	284.953	602.96	1259.16	571.278	678.158	785.038	901.679	-0.241204
HYKING	9.80687	10.8663	80.601	130.667	81.6667	15.9857	6.31296	3.52655	40.4394	1.07675	24350.8	0.899105	848.869	315.047	300.701	615.748	1310.53	589.681	715.19	840.698	977.669	-0.320211
LG ABSALON	8.79751	11.8816	83.1583	132	87.3333	15.4675	6.17866	3.46491	40.4958	1.0344	21438.2	0.894121	820.338	331.194	296.422	627.615	1300.73	574.053	695.043	816.032	948.072	0.166621
MA03	8.09489	12.2025	81.875	137	101.667	13.8486	5.7887	3.35272	35.6587	0.965026	22227.4	0.922705	876.356	365.943	300.821	666.764	1395.38	525.643	650.826	776.01	912.626	0.119633
MA04	7.75376	12.9726	81.9	143.333	90.3333	13.9932	5.89516	3.34371	36.3923	0.995073	21306.8	0.815718	774.134	401.569	255.318	656.887	1298.76	502.011	613.188	724.365	845.696	0.711043
MA05	7.73169	12.1328	83.5481	138	94.3333	14.4145	5.84395	3.41418	37.7026	0.975327	21362.8	0.88244	780.264	373.364	296.273	669.637	1316.73	503.396	637.99	772.585	919.472	-0.140267
MA08	6.72319	12.46	82.688	136.333	90.3333	12.5667	5.52049	3.15872	30.7948	0.823555	21528	0.852647	806.711	327.732	301.406	629.138	1300.97	555.794	664.158	772.523	890.784	-0.341155
MA13	7.83059	12.4102	79.2146	140.333	85	13.887	5.76156	3.36631	32.9484	0.940872	23149.5	0.90098	821.894	366.89	270.663	637.553	1318.67	506.601	625.2	743.799	873.23	0.18893
MA18	6.72176	13.7222	82.8994	126	99.6667	15.6272	6.34023	3.44354	39.9947	0.896661	16514.2	0.909617	896.89	258.164	272.554	530.718	1260.36	613.812	711.313	808.814	915.22	0.920262
MA22	8.25915	11.5498	78.7827	140	101	15.4974	6.32793	3.42814	39.0711	0.964993	21390.5	0.896849	874.119	406.298	243.874	650.171	1364.27	477.364	599.836	722.307	855.963	-0.447122
MA24	7.70101	12.4776	80.5315	145.667	90.6667	15.1375	6.06395	3.48399	39.4872	0.959615	19355.9	0.871637	782.747	461.806	242.516	704.323	1360.86	478.891	592.176	705.462	829.093	0.188408
MA25	7.60068	11.7871	82.6979	139	97.3333	13.7752	5.67411	3.37903		0.879023	NA	0.839345	778.071	355.187	260.083	615.27	1252.58	498.396	633.505	768.614	916.062	-0.55461
MA28	7.71793	12.8657	80.531	135	116	16.0635	6.39988	3.48817	42.9722	0.98234	17672.3	0.917867	884.599	394.72	246.078	640.797	1366.12	527.239	641.317	755.395	879.891	0.585447
MA29	8.06737	11.7875	78.6333	144.333	93	17.1878	6.31702	3.73478	44.2186	0.93498	17966.6	0.919155	866.312	467.278	230.204	697.482	1409.23	490.907	597.473	704.04	820.339	-0.309821
MA30	7.17383	11.5854	81.8294	137.667	105	14.8155	6.15656	3.37717	36.7246	0.846925	19704.8	0.910603	882.324	371.906	254.99	626.896	1348.69	507.668	609.891	712.114	823.673	-0.97982
MA32	7.97679	11.8657	82.4979	137.333	99.3333	14.3721	5.95842	3.35472	37.9608	0.952389	21233.4	0.920778	878.385	405.134	297.201	702.335	1424.8	542.427	666.743	791.06	926.73	-0.279073
MA37	8.09031	12.9351	81.0517	141	92.6667	15.8054	6.52577	3.36078	38.8879	1.07909	21583.2	0.927302	869.581	429.519	302.505	732.024	1443.76	504.502	634.315	764.128	905.796	0.849839
MA38	8.88437	12.1984	82.2062	137.667	101.333	16.1681	6.21921	3.60523	42.5172	1.07131	20516.8	0.902973	814.357	416.8	261.501	678.301	1347.56	539.617	658.061	776.506	905.768	0.52889
RGT CESARIO	9.04347	11.8944	81.4292	129	79.3333	16.2177	6.41134	3.51492	39.1455	1.0719	23016.5	0.909753	877.032	291.534	296.781	588.315	1306.63	573.642	702.488	831.335	971.949	0.308177
RUBISKO	8.77573	11.7686	80.225	131.333	80	16.7917	6.32565	3.6679	44.8228	1.04025	19947.1	0.914521	866.73	344.002	303.844	647.846	1357.02	584.745	704.796	824.847	955.862	0.0422258
TENOR	8.27263	11.64	81.7792	128	85	16.0786	6.36502	3.48873	39.1989	1.01441	22311	0.896799	858.357	257.549	281.418	538.967	1242.33	610.113	722.423	834.734	957.302	-0.349887
TRIOMPH		11.2746	79.8157			15.2281	6.02277	3.52951	37.5734			0.883242	837.08	357.106	269.887	626.993	1317.43	506.609	619.661	732.713	856.089

## Sheet: moinville
variety_name	YLD	GPC	SW	HD	HT	SEEDA	SEEDL	SEEDW	TKW	GPY	GPSM	Nmax	GPA	FPA	SPA	DPA	TA	TFN90	TFN50	TFN10	TFN1	GPD
CHEVIGNON	8.213	11.4512	83.3994	133	88	16.7145	6.2062	3.72233	40.4061	0.920972	19929.1	0.812132	739.69	247.325	241.518	488.843	1228.53	545.302	627.201	709.101	798.48	-0.171663
FEM02	7.0563	11.4492	82.3344	132	80	14.5802	5.99496	3.35833	36.5655	0.830625	19766.3	0.848218	723.155	232.323	236.509	468.832	1191.99	487.997	574.442	660.886	755.226	-0.612424
FEM02xMA22	7.91286	12.2112	81.0844	132	103	16.2685	6.28124	3.61044	44.3279	0.94633	17491.6	0.876901	840.707	323.742	212.922	536.664	1377.37	557.515	629.771	702.027	780.882	0.474526
FEM02xMA25	6.72606	11.1739	81.8194	133	88	14.9884	5.98861	3.51596	38.9677	0.778412	17777.8	0.896166	831.243	203.811	240.294	444.105	1275.35	562.439	599.899	637.36	678.242	-1.01295
FEM05	8.08658	12.3846	83.0094	122	78	16.267	6.42653	3.48683	40.6906	0.944905	18957.8	0.923936	771.744	105.059	316.854	421.913	1193.67	608.194	717.693	827.192	946.692	0.713794
FEM05xMA18	7.26958	13.825	84.5994	122	103	16.6006	6.43003	3.59879	43.6584	0.988335	16289.2	0.914222	836.664	181.418	301.078	482.496	1319.15	646.877	736.272	825.668	923.228	1.84436
FEM05xMA22	7.1681	12.168	83.5994	125	92	16.8392	6.45988	3.64612	43.7084	0.855834	16039.7	0.903192	830.128	165.842	287.388	453.23	1283.35	606.378	694.202	782.027	877.872	0.148874
FEM05xMA25	7.27732	11.9748	84.8094	125	87	16.2577	6.39328	3.55882	42.8008	0.867429	16977.8	0.892666	795.291	137.163	274.894	412.057	1207.35	642.601	699.247	755.892	817.71	-0.0029491
FEM05xMA38	6.794	12.2298	84.2594	122	96	16.2843	6.29541	3.58384	44.7198	0.893174	16463.1	0.875368	797.004	150.59	293.687	444.277	1241.29	654.137	732.892	811.647	897.595	0.0687247
FEM09	7.65572	12.1557	83.3094	133	87	15.0761	6.06167	3.50194	39.8086	0.878293	18312.4	0.887376	787.208	271.801	240.384	512.185	1299.4	524.932	614.94	704.948	803.176	0.321459
FEM09xMA04	7.25066	11.9585	82.6994	133	99	16.2297	6.10375	3.69384	39.7416	0.850436	17860.2	0.892482	768.772	302.366	224.578	526.944	1295.71	555.354	638.564	721.773	812.582	-0.0294042
FEM09xMA13	6.33218	12.5815	81.5994	133	89	15.3095	6.04917	3.53169	39.5296	0.782803	15650.1	0.866492	780.988	206.374	244.138	450.512	1231.49	559.919	630.789	701.659	779.001	0.245258
FEM09xMA21	7.75118	12.7659	83.0844	131	96	16.372	6.4909	3.57437	43.1779	0.957296	17330.9	0.873333	748.553	302.017	238.892	540.908	1289.46	571.589	650.083	728.578	814.242	0.967849
FEM09xMA24	7.8432	11.5387	82.8094	133	100	16.4117	6.21009	3.63553	44.0856	0.850829	16819.2	0.885476	805.198	321.505	208.644	530.149	1335.36	511.08	617.782	724.485	840.932	-0.224447
FEM09xMA28	6.68478	11.5813	84.0094	130	103	17.3921	6.41207	3.72292	44.3384	0.769925	15035.1	0.925306	828.809	305.015	218.454	523.469	1352.29	569.781	634.556	699.332	770.024	-0.621232
FEM09xMA29	7.30656	12.2838	81.1994	134	98	17.1259	6.35732	3.71718	44.5231	0.880728	16052.5	0.885202	807.467	294.846	221.508	516.354	1323.81	543.457	629.399	715.341	809.131	0.317187
FEM09xMA30	7.9119			131	111							0.923	893.202	325.256	245.48	570.736	1463.94	539.621	648.354	757.088	875.753
FEM09xMA37	6.81378	11.5776	83.8594	127	97	16.6169	6.46728	3.5612	42.5618	0.851245	17320	0.912438	838.143	247.268	258.327	505.595	1343.75	574.962	670.247	765.533	869.521	-0.575962
FEM16	7.65056	12.3897	82.5094	124	75	18.076	6.84643	3.6631	50.1193	0.895618	14227.6	0.887806	808.038	153.831	288.264	442.096	1250.14	581.389	690.354	799.319	918.237	0.553488
FEM16xMA22	7.49146	12.0276	82.0194	125	98	17.5738	6.62788	3.64593	44.2627	0.932254	17508.9	0.937436	822.968	170.288	258.364	428.652	1251.62	685.782	704.621	723.46	744.019	0.131089
FEM16xMA25	6.74412	11.077	83.5344	125	86	16.6163	6.34341	3.60725	43.6789	0.76759	15907.2	0.863278	778.912	144.104	288.269	432.373	1211.29	536.967	658.812	780.657	913.63	-1.10297
FEM16xMA38	7.82428	11.8567	82.8844	124	97	16.3632	6.38688	3.56157	46.2285	0.907957	16570.2	0.888461	821.785	195.82	259.502	455.321	1277.11	618.676	699.711	780.746	869.182	0.0863952
FEM18	6.76648	12.4489	84.9844	124	82	15.8397	6.21822	3.49508	43.7343	0.824798	15118.1	0.847451	771.802	137.589	277.832	415.421	1187.22	667.679	709.49	751.301	796.931	0.277355
FEM18xMA03	6.87914	11.7116	84.8844	125	93	15.9819	6.10673	3.57794	42.4402	0.787871	15852.2	0.899741	795.092	208.502	255.392	463.894	1258.98	594.338	675.577	756.815	845.473	-0.417184
FEM18xMA04	6.493	11.8002	83.1194	126	91	15.6372	6.13964	3.53492	40.9111	0.791712	16449.5	0.849426	771.72	125.593	258.534	384.127	1155.85	664.055	689.105	714.156	741.494	-0.474988
FEM18xMA08	6.47752	12.3275	86.4094	125	89	15.522	5.97682	3.57542	41.4311	0.794177	15603.7	0.899356	763.698	188.61	279.424	468.034	1231.74	628.894	706.109	783.325	867.593	0.0464168
FEM18xMA13	6.39668	11.5033	85.7344	128	89	15.8065	6.20073	3.58496	41.2454	0.753928	15976	0.888178	776.153	169.329	256.709	426.038	1202.19	557.759	638.622	719.485	807.733	-0.808486
FEM18xMA18	5.99334	13.6154	84.4194	121	91	16.7163	6.37628	3.62613	44.4391	0.838692	14159.7	0.881686	845.869	173.725	282.634	456.358	1302.23	635.839	734.056	832.273	939.46	1.15063
FEM18xMA21	6.56696	11.6602	85.0594	127	93	17.1161	6.44188	3.65427	43.6131	0.826959	16334.3	0.915228	818.041	222.068	264.837	486.905	1304.95	570.581	653.176	735.771	825.909	-0.586935
FEM18xMA22	6.76304	11.8958	83.6594	126	96	16.2781	6.175	3.60386	44.4941	0.866658	16472.7	0.930318	844.421	207.046	271.657	478.703	1323.13	611.856	686.769	761.682	843.437	-0.276996
FEM18xMA24	7.2111	11.2594	83.8844	129	93	16.5196	6.42071	3.63178	43.5081	0.793451	16217.5	0.844111	773.117	226.319	231.072	457.39	1230.51	550.322	619.79	689.257	765.068	-0.743501
FEM18xMA37	6.3812	12.017	87.3344	127	89	16.9047	6.4229	3.59438	45.4323	0.784822	14512.1	0.908298	840.739	202.817	269.579	472.397	1313.14	523.253	632.909	742.566	862.238	-0.300608
FEM20	6.11804	12.5901	83.9094	123	69	16.947	6.66459	3.52725	41.9719	0.765779	14537.1	0.798596	741.361	95.1577	281.764	376.922	1118.29	656.071	728.277	800.483	879.283	0.17262
FEM20xMA04	7.41062	11.7948	83.0844	126	89	15.89	6.14189	3.58684	43.4537	0.842803	16443.5	0.864893	769.993	189.698	273.692	463.39	1233.38	613.477	691.489	769.5	854.636	-0.13236
FEM20xMA05	7.36504	11.7633	85.8844	125	97	15.8093	6.11143	3.57829	45.0463	0.84758	15995.2	0.874171	789.543	251.501	246.132	497.633	1287.17	600.875	685.672	770.47	863.012	-0.181179
FEM20xMA13	5.8652	12.9567	82.5844	128	90	14.3251	6.00061	3.29948	34.5407	0.74425	16611.5	0.795861	710.41	152.713	268.932	421.645	1132.05	588.595	701.644	814.694	938.067	0.443338
FEM20xMA18	6.99266	13.2646	84.4844	121	92	17.2542	6.57148	3.64234	45.9152	0.897434	14645.4	0.900913	826.318	207.286	289.762	497.048	1323.36	644.192	735.24	826.289	925.653	1.17885
FEM20xMA24	6.69682	12.029	83.6344	128	92	16.7203	6.2488	3.69506	43.9827	0.825772	15693	0.835138	786.967	220.049	252.709	472.758	1259.73	546.599	639.951	733.302	835.179	-0.168915
FEM20xMA28	6.3253	11.8898	86.3344	125	95	17.5973	6.44989	3.7338	45.3072	0.76966	14427.5	0.906868	824.288	194.825	269.609	464.435	1288.72	563.441	671.731	780.02	898.2	-0.449085
FEM20xMA29	6.76046	11.5139	82.6344	127	85	16.7802	6.26782	3.66071	45.6604	0.799053	15272.7	0.876538	837.851	219.311	257.029	476.341	1314.19	548.607	650.29	751.973	862.942	-0.659848
FEM20xMA37	6.58158	12.6969	85.0094	125	85	17.666	6.59764	3.64036	42.7126	0.831358	15373.4	0.829286	804.835	164.077	287.044	451.121	1255.96	603.929	698.712	793.496	896.936	0.455259
FEM24	7.1423	11.1928	81.1194	132	84	15.213	6.44641	3.315	36.1867	0.828648	20140.4	0.920626	750.357	228.166	244.044	472.209	1222.56	544.663	601.065	657.468	719.021	-0.836108
FEM24xMA22	7.38826	11.1859	81.4344	133	98	15.8423	6.3934	3.48209	43.0114	0.85152	17644.9	0.911788	825.613	302.792	207.709	510.501	1336.12	464.017	557.111	650.205	751.8	-0.749716
FEM24xMA25	7.02534	10.6941	82.3594	133	99	15.4389	6.13717	3.48238	39.3843	0.814645	19233.3	0.828828	732.301	252.285	244.127	496.412	1228.72	523.349	598.259	673.169	754.92	-1.37923
FEM28	6.23242	12.161	85.4594	125	85	15.6905	6.22038	3.49177	41.9856	0.817619	16130.6	0.873638	790.552	141.739	285.367	427.106	1217.67	572.118	679.26	786.403	903.331	-0.213045
FEM28xMA03	5.97614	12.9376	85.4994	126	100	16.1936	6.145	3.63068	41.2851	0.760355	14122.4	0.910702	885.944	196.531	268.388	464.918	1350.86	582.385	677.904	773.423	877.666	0.466294
FEM28xMA08	5.77576	12.2316	86.7344	125	91	14.7259	5.9672	3.44862	40.4049	0.720202	14761.7	0.897408	838.214	143.564	289.999	433.564	1271.78	517.536	638.077	758.617	890.167	-0.315666
FEM28xMA18	5.27094	13.2084	85.4344	124	93	16.4881	6.3392	3.59025	42.0877	0.706391	12990.2	0.893038	838.072	161.521	286.609	448.13	1286.2	530.445	657.891	785.338	924.424	0.469677
FEM28xMA21	6.51278	11.5833	84.1194	126	97	15.9187	6.30912	3.47556	39.1014	0.780031	17192.4	0.900596	822.596	202.028	250.854	452.882	1275.48	591.056	658.116	725.177	798.362	-0.684409
FEM28xMA24	7.34784	12.1907	84.8094	125	98	15.6295	6.01802	3.58481	45.1252	0.846493	15283.4	0.888226	808.046	202.389	264.574	466.963	1275.01	610.909	694.351	777.794	868.857	0.239687
FEM28xMA30	6.41474	12.2707	86.9994	126	101	15.0715	6.01974	3.52589	40.8456	0.773007	15342.1	0.892152	875.48	204.827	265.028	469.855	1345.33	612.682	704.45	796.219	896.369	-0.0342163
FEM28xMA37	6.4371	12.5183	85.3344	128	90	17.1283	6.42719	3.69128	44.4998	0.824197	14932.2	0.903498	832.917	236.047	276.469	512.517	1345.43	521.88	646.222	770.563	906.261	0.221828
FEM28xMA38	6.91268	11.5831	85.1344	126	93	15.3729	6.14253	3.53086	42.7378	0.822429	16641.9	0.899848	804.783	245.263	280.989	526.253	1331.04	560.655	675.513	790.37	915.717	-0.532977
FEM33	6.3339	12.5937	86.4094	125	67	14.709	6.0674	3.37133	37.7734	0.793276	16756.8	0.904496	823.033	149.113	279.974	429.087	1252.13	571.45	675.649	779.848	893.564	0.258163
FEM33xMA22	6.44742	12.5502	85.4094	126	93	16.9339	6.29055	3.72935	43.5064	0.804814	14778.1	0.924866	880.935	206.871	261.354	468.226	1349.17	611.56	687.721	763.882	846.999	0.257727
FEM33xMA25	6.80088	12.4674	86.2844	125	92	16.1164	6.11429	3.62417	41.383	0.830267	16075.5	0.850191	774.696	155.798	250.432	406.23	1180.92	594	675.205	756.411	845.033	0.308908
FEM38	7.6669	13.1143	85.3994	131	98	15.7274	6.27527	3.45793	38.3841	0.987585	19572.2	0.869682	765.986	232.313	250.778	483.09	1249.07	588.634	647.835	707.037	771.645	1.28435
FEM38xMA22	7.53704	11.805	82.4844	131	102	16.0707	6.31018	3.54042	43.4093	0.870597	17003.9	0.891721	837.586	280.234	218.052	498.286	1335.87	549.763	617.347	684.931	758.688	-0.0742757
FEM38xMA25	7.19992	12.1539	84.1194	129	88	15.454	6.21517	3.48404	39.5419	0.904623	18705.5	0.886066	802.018	185.612	256.584	442.196	1244.21	608.302	652.957	697.612	746.345	0.146829
FEM38xMA29	6.91784	12.7739	84.1094	128	96	18.4174	6.56024	3.83361	44.5396	0.879516	15492.8	0.912836	830.936	280.903	248.114	529.018	1359.96	631.974	694.95	757.925	826.652	0.659796
FEM38xMA38	6.85076	11.9812	83.4594	128	103	16.517	6.30181	3.6171	42.8676	0.883345	17288.3	0.888688	781.476	240.504	256.657	497.161	1278.64	606.447	665.273	724.099	788.298	-0.158362
FEM44	8.01004	12.1693	81.6844	125	69	15.3187	6.18326	3.50777	39.7388	0.941845	19496.1	0.886953	772.516	198.915	259.362	458.277	1230.79	603.539	687.903	772.266	864.334	0.469509
FEM44xMA22	7.50436	11.9444	83.4094	126	89	17.44	6.41521	3.73578	45.8512	0.892428	16330.1	0.905716	817.903	207.417	271.294	478.711	1296.62	634.942	695.515	756.087	822.192	0.0527787
FEM44xMA25	7.43986	11.5407	83.7194	125	81	15.9748	6.27569	3.55865	42.1557	0.889525	18192	0.884426	779.566	129.342	276.084	405.426	1184.99	651.321	697.832	744.342	795.1	-0.375436
FEM44xMA38	7.27216	11.8415	84.7094	125	87	17.0634	6.29927	3.72896	42.007	0.857114	17291.1	0.913816	787.025	167.522	269.674	437.196	1224.22	694.147	720.427	746.706	775.386	-0.138225
FEM45	7.86814	10.246	83.4344	125	81	18.5842	6.89675	3.69312	47.3727	0.834619	17076	0.902958	854.954	160.462	293.829	454.292	1309.25	542.944	662.14	781.337	911.419	-1.50763
FEM45xMA22	7.9593	11.6624	83.0994	127	97	17.9864	6.75416	3.74937	45.9438	0.909492	16963.3	0.920732	844.461	226.721	269.368	496.088	1340.55	585.465	691.43	797.396	913.039	-0.0566699
FEM45xMA25	7.53876	12.0769	82.7844	125	93	17.4726	6.58707	3.67788	46.3166	0.891295	15923.2	0.872861	767.785	199.244	259.902	459.146	1226.93	581.581	686.178	790.775	904.925	0.198294
FEM45xMA30	7.62046	12.0637	84.2094	125	101	17.1118	6.62595	3.60059	46.5479	0.867349	15365.3	0.878306	862.35	210.859	265.144	476.004	1338.36	628.86	712.666	796.471	887.93	0.216126
FEM45xMA38	8.37124	11.5834	84.2094	125	98	17.4617	6.4795	3.72361	48.817	0.910263	16141.8	0.896586	824.677	177.673	282.574	460.247	1284.93	623.258	697.754	772.25	853.549	0.0205315
FEM47xMA05	7.21368	12.1465	85.4094	125	93	17.3509	6.40468	3.70568	46.4078	0.828284	14527.2	0.870876	781.128	142.077	269.714	411.791	1192.93	586.704	689.137	791.57	903.359	0.144662
FEM47xMA13	6.80088	12.6811	84.8844	125	87	15.2527	6.21408	3.43796	39.8617	0.832842	16435.2	0.843133	735.843	171.688	296.242	467.93	1203.77	621.079	722.933	824.787	935.942	0.522608
FEM47xMA28	6.32444	12.8627	84.7844	124	100	17.6287	6.53233	3.69309	46.9333	0.796856	13129.2	0.856661	821.42	170.86	268.982	439.841	1261.26	630.248	707.8	785.351	869.986	0.523516
FEM47xMA30	6.18512	12.4751	86.0594	124	100	18.0962	6.52772	3.82508	47.2608	0.831075	14289.3	0.887968	859.467	196.585	286.687	483.272	1342.74	615.261	714.982	814.703	923.531	0.0830985
FEM47xMA32	7.45104	13.0955	85.7844	124	95	17.4995	6.48338	3.71579	45.7745	0.94437	15683.2	0.897623	865.371	211.942	273.132	485.073	1350.44	662.916	723.087	783.258	848.924	1.18362
FEM58	7.26528	12.0261	84.3194	122	75	16.5288	6.23156	3.69751	42.6751	0.903653	17590.3	0.911456	775.887	159.832	283.064	442.896	1218.78	636.207	719.517	802.828	893.747	0.0438043
FEM58xMA08	6.19114	12.3045	86.0844	124	84	15.1171	5.93305	3.52304	38.9165	0.745426	15549	0.871951	807.636	126.326	276.422	402.748	1210.38	602.249	687.318	772.387	865.226	-0.0852593
FEM58xMA13	7.4734	11.5191	83.7194	124	85	15.6102	6.01026	3.64159	41.6652	0.891976	18467.1	0.873846	778.821	136.206	271.964	408.169	1186.99	624.505	688.414	752.323	822.069	-0.384266
FEM58xMA29	7.39858	12.4406	83.1094	124	92	17.4263	6.38835	3.78697	48.6197	0.870666	14185.7	0.850266	794.468	182.456	272.434	454.89	1249.37	599.492	691.319	783.146	883.359	0.508858
FEM58xMA30	7.27904	12.0768	84.2994	124	93	17.3898	6.34302	3.79357	44.8011	0.862356	15891	0.860232	832.835	214.79	262.278	477.067	1309.9	639.579	729.512	819.445	917.591	0.0996683
FEM58xMA32	6.69338	12.8035	84.5194	122	87	17.0885	6.34724	3.71628	45.3211	0.883648	15416.4	0.919706	831.525	123.629	295.134	418.763	1250.29	665.92	716.811	767.703	823.242	0.604225
FEM58xMA37	6.14814	12.9525	85.4844	124	84	16.5211	6.35229	3.61759	44.026	0.780069	13615.2	0.858421	814.76	118.061	277.802	395.862	1210.63	585.66	677.928	770.195	870.889	0.546501
FEM58xMA38	7.35902	12.1649	84.6094	124	93	16.3323	6.13835	3.67566	46.3916	0.845845	14850.5	0.873546	801.329	139.032	280.924	419.956	1221.29	607.28	693.234	779.189	872.993	0.21811
FEM67	6.96772	12.5141	85.0994	125	74	15.6998	6.37282	3.47776	38.9564	0.856162	17501.7	0.861162	807.415	117.332	298.958	416.29	1223.7	602.984	699.74	796.496	902.088	0.418895
FEM67xMA22	7.2713	11.5697	83.0194	125	95	16.4569	6.48569	3.59324	41.9986	0.871225	17864	0.899806	873.79	182.336	268.584	450.919	1324.71	628.655	686.834	745.013	808.505	-0.410308
FEM67xMA25	7.64196	12.1515	85.3094	125	95	16.6112	6.19238	3.66121	42.8398	0.876435	16875.3	0.858076	801.073	155.42	279.054	434.475	1235.55	601.814	684.924	768.034	858.734	0.312031
FEM67xMA38	7.23518	11.6849	85.2844	125	96	16.2507	6.28406	3.61343	42.6164	0.826904	16618.8	0.897341	820.102	203.02	253.942	456.961	1277.06	597.088	669.337	741.586	820.433	-0.30879
FEM70	7.84062	10.6365	82.1194	132	78	16.4883	6.62164	3.44439	41.6077	0.867165	19349.2	0.902776	798.911	228.493	250.204	478.696	1277.61	588.215	634.92	681.624	732.594	-1.12762
FEM70xMA22	7.84406	11.3513	82.4844	133	97	16.9845	6.65387	3.52676	42.2379	0.870623	18207.9	0.882331	815.182	287.125	229.942	517.067	1332.25	549.056	623.806	698.557	780.134	-0.411437
FEM70xMA25	7.01244	12.1588	83.9094	131	86	15.8867	6.20577	3.52192	37.7764	0.848508	18565.5	0.878176	787.904	235.84	254.374	490.214	1278.12	551.708	642.973	734.238	833.839	0.0806189
FEM70xMA38	7.19562	11.5429	83.3094	132	95	16.9259	6.54362	3.61813	44.5021	0.826537	16134.3	0.877226	767.371	251.652	237.684	489.337	1256.71	576.695	636.985	697.274	763.069	-0.465803
FEM73	7.65228	11.673	83.9844	128	83	15.2157	6.08415	3.47619	40.9289	0.861313	18057.9	0.868973	819.019	192.389	271.242	463.631	1282.65	605.424	672.54	739.656	812.902	-0.162564
FEM73xMA03	7.44932	11.8047	83.6094	125	95	15.94	6.14019	3.57593	41.387	0.829108	17048.4	0.879226	830.63	163.008	281.144	444.152	1274.79	637.578	712.322	787.066	868.636	-0.107757
FEM73xMA05	7.57144	12.2466	86.2844	126	93	16.0665	6.46869	3.58261	43.3931	0.895532	16833.7	0.889303	807.793	229.723	258.502	488.225	1296.02	632.054	704.59	777.125	856.285	0.380412
FEM73xMA08	7.40804	11.9596	85.8094	125	93	16.2066	6.05608	3.6511	39.2728	0.882009	18862.3	0.870526	830.93	209.795	281.684	491.479	1322.41	672.937	721.368	769.8	822.655	0.031433
FEM73xMA21	7.11994	12.3463	83.2094	128	96	15.7929	6.67123	3.43951	42.0543	0.87497	16906.9	0.904426	836.423	243.75	258.444	502.194	1338.62	609.749	674.965	740.181	811.353	0.308872
FEM73xMA24	8.11668	11.5135	84.5844	131	92	15.9858	6.11437	3.59979	43.3931	0.901296	18077.5	0.847433	769.868	256.737	233.122	489.859	1259.72	554.571	622.233	689.895	763.737	-0.145867
FEM73xMA28	6.73982	11.7301	83.8594	125	102	16.4086	6.3028	3.59758	43.5331	0.852621	16770.3	0.889568	853.687	223.135	272.557	495.692	1349.38	619.245	701.607	783.968	873.851	-0.451496
FEM73xMA32	7.40632	12.5463	84.3844	125	92	15.719	6.18595	3.53705	42.8342	0.897964	16675.2	0.910013	840.138	198.554	287.532	486.086	1326.22	621.342	708.829	796.316	891.793	0.617485
FEM73xMA37	7.08038	12.5397	84.3194	126	91	15.0206	6.20201	3.40983	42.4987	0.916729	17233.7	0.923556	866.995	189.424	274.024	463.447	1330.45	619.56	675.618	731.677	792.855	0.487291
FEM76	6.89806	10.9609	83.8594	126	86	17.3208	6.4861	3.66995	47.33	0.818851	15810.1	0.917738	893.406	202.213	277.727	479.94	1373.35	601.275	674.003	746.732	826.102	-1.16069
FEM76xMA04	7.34612	11.8626	83.7994	130	100	16.0199	6.32912	3.55533	42.252	0.854523	17015.9	0.845442	823.451	236.026	252.068	488.093	1311.54	574.501	655.001	735.501	823.354	-0.0890655
FEM76xMA08	6.88946	12.7525	84.6844	125	92	15.8357	6.2053	3.50567	42.913	0.848751	15451.9	0.895893	856.742	183.872	279.632	463.504	1320.25	614.663	691.232	767.8	851.362	0.627633
FEM76xMA13	6.88516	11.3034	83.0594	128	88	16.7932	6.3358	3.63079	43.3086	0.840962	17198.7	0.872238	807.18	189.268	260.317	449.585	1256.77	549.463	639.963	730.463	829.227	-0.823042
FEM76xMA21	7.91114	12.5203	83.5094	127	99	16.2029	6.3707	3.50905	46.2518	0.935657	16110.5	0.909336	850.797	221.22	276.234	497.455	1348.26	586.77	674.9	763.031	859.21	0.783
FEM76xMA22	7.32806	11.6498	82.4094	128	100	16.7106	6.42273	3.56539	46.4078	0.804638	14777.1	0.915296	854.775	232.57	250.444	483.015	1337.8	576.622	662.925	749.228	843.413	-0.308745
FEM76xMA37	6.54116	12.4771	85.4994	126	93	16.9305	6.46684	3.58553	45.1527	0.801644	14142.4	0.880132	870.255	153.272	295.358	448.63	1318.88	587.862	687.612	787.361	896.22	0.220173
FEM85	6.54546	10.7891	83.0594	128	80	15.103	5.98092	3.4901	39.516	0.767331	17922.6	0.762478	701.521	175.11	256.967	432.077	1133.6	540.734	639.147	737.561	844.962	-1.46625
FEM85xMA22	6.87054	11.5264	83.3594	128	89	16.7238	6.35107	3.66998	43.2607	0.854561	17182.5	0.878828	793.037	217.148	253.297	470.445	1263.49	596.523	663.466	730.409	803.466	-0.605621
FEM85xMA25	7.51726	11.9726	84.9844	125	91	15.5568	6.08564	3.55648	42.5283	0.880906	17315.3	0.855061	768.075	188.458	251.632	440.09	1208.17	595.578	672.289	749	832.717	0.0858835
FEM85xMA38	7.46136	11.9251	83.4844	126	89	15.5584	5.98353	3.59386	42.2066	0.858364	17056.1	0.867433	740.428	203.712	255.722	459.434	1199.86	599.118	674.367	749.616	831.737	0.0171138
HYKING	8.08228	10.3231	82.4344	128	79	15.8182	6.0766	3.58422	40.4507	0.864296	20448.9	0.888928	801.403	168.267	254.079	422.346	1223.75	608.266	652.626	696.986	745.397	-1.34932
LG ABSALON	7.3788	11.9967	85.2625	126	87	15.1896	6.06194	3.463	40.5563	0.843127	17364.2	0.870352	773.052	199.216	260.161	459.377	1232.43	590.706	666.906	743.107	826.267	0.0574813
MA03	6.67274	12.485	83.8094	131	100	14.2595	5.99721	3.37567	35.7598	0.790529	17767.2	0.915396	883.22	256.51	247.984	504.495	1387.73	578.536	633.189	687.841	747.486	0.277963
MA04	5.99936	13.4606	82.9094	140	86	14.6601	5.95893	3.46815	37.4666	0.803013	15996.5	0.720386	730.619	235.565	221.424	456.989	1187.61	505.852	563.617	621.381	684.422	0.998106
MA05	6.19974	12.3633	85.3594	132	95	15.2251	5.94079	3.53011	40.0008	0.826034	16822.9	0.848888	718.274	247.013	261.747	508.759	1227.04	495.255	597.257	699.259	810.577	-0.0231678
MA08	5.805	12.6183	84.9844	131	85	12.9004	5.5469	3.22305	32.1035	0.705666	17397.6	0.826673	788.166	202.093	254.172	456.264	1244.43	582.453	634.259	686.065	742.602	0.0821564
MA13	6.58846	13.1435	80.4844	137	82	14.1255	5.75288	3.43304	34.0439	0.836958	18665.9	0.892023	804.952	234.535	225.402	459.937	1264.89	539.473	588.359	637.244	690.595	0.904444
MA18	5.26664	14.6492	85.4094	121	93	16.4748	6.41479	3.57758	41.3944	0.766687	12672	0.903326	876.955	70.3749	286.544	356.919	1233.88	653.681	730.136	806.59	890.027	1.90881
MA22	6.27972	10.9652	80.3344	134	96	16.0683	6.34203	3.52666	40.3167	0.705858	16043.3	0.864278	839.258	270.501	229.299	499.801	1339.07	445.077	557.527	669.977	792.698	-1.39097
MA24	7.24206	12.7287	82.0094	141	91	15.998	6.11986	3.60531	40.677	0.873608	16854.9	0.868946	787.906	349.822	207.884	557.706	1345.62	427.092	547.172	667.252	798.298	0.737548
MA25	5.6158	11.8949	84.9344	133	85	13.8247	5.71263	3.39685	35.3374	0.680603	16359.8	0.760938	727.349	188.496	236.809	425.306	1152.66	471.274	572.204	673.134	783.282	-0.713035
MA28	6.60652	13.4924	83.1994	131	116	16.2355	6.31641	3.5496	42.9552	0.876676	15024.9	0.921642	862.223	339.446	204.458	543.903	1406.12	563.142	655.551	747.96	848.808	1.2602
MA29	6.78798	12.2357	79.6844	140	87	17.1155	6.36154	3.69896	44.4649	0.801012	14676.8	0.898733	864.322	311.35	208.312	519.662	1383.99	490.094	557.625	625.156	698.854	0.0723744
MA30	5.71642	11.3576	83.0194	132	91	15.3153	6.13242	3.47477	36.8557	0.670346	16053.1	0.917026	880.989	250.258	224.294	474.552	1355.54	562.499	612.499	662.5	717.066	-1.21219
MA32	6.11976	11.6162	83.7594	132	96	15.0215	6.02524	3.46062	40.0891	0.770058	16581.9	0.909658	850.45	257.162	255.787	512.949	1363.41	524.248	612.765	701.282	797.883	-0.800582
MA37	6.56438	12.7558	82.7594	135	89	16.0125	6.51062	3.40762	39.7808	0.898562	17855.1	0.911728	840.88	299.844	228.517	528.361	1369.25	494	565.954	637.909	716.435	0.507633
MA38	7.53876	12.3083	83.6844	132	102	16.3168	6.2043	3.63877	41.3171	0.896271	17614.1	0.909083	793.019	309.564	218.752	528.316	1321.33	542.172	617.905	693.638	776.287	0.429705
RGT CESARIO	7.76494	11.9317	83.9625	124	75	16.2793	6.37093	3.54504	40.2034	0.903033	18857.1	0.896266	868.881	126.91	276.374	403.284	1272.16	584.89	678.164	771.438	873.23	0.13893
RUBISKO	7.00384	12.1147	83.15	125	75	17.0174	6.23724	3.75828	46.9473	0.870469	15333.9	0.903636	838.136	179.817	280.051	459.868	1298.01	610.62	683.394	756.167	835.587	0.0332208
TENOR	5.98216	11.9569	84.2625	124	82	16.3261	6.37946	3.52887	40.7825	0.85756	17706.3	0.890408	835.679	76.1208	271.321	347.442	1183.12	648.413	713.841	779.268	850.671	-0.512139
TRIOMPH		11.0898	81.8594			14.769	5.91319	3.51964	37.0474			0.855089	801.941	197.698	235.121	432.819	1234.76	502.239	581.839	661.438	748.307

## Sheet: arvillers
variety_name	YLD	GPC	SW	HD	HT	SEEDA	SEEDL	SEEDW	TKW	GPY	GPSM	Nmax	GPA	FPA	SPA	DPA	TA	TFN90	TFN50	TFN10	TFN1	GPD
CHEVIGNON	11.3589	12.2555	80.92	142	93	16.6317	6.40198	3.61894	41.5723	1.40797	27530.3	0.948328	812.163	434.823	305.21	740.033	1145.91	612.508	723.675	834.843	956.163	-1.01658
FEM02	9.84184	13.5388	78.8656	145	91	13.9108	6.05712	3.2054	34.017	1.32044	28863.9	0.931171	823.61	489.203	280.934	770.136	1181.58	529.72	691.552	853.385	1030	-0.950844
FEM02xMA22	10.5539	12.0061	79.42	143	107	16.3433	6.31838	3.60255	42.3526	1.28605	25164.5	0.928528	853.103	458.346	277.59	735.935	1133.35	568.848	719.605	870.363	1034.89	0.0407455
FEM02xMA25	10.9822	12.7335	80.1	142	99	15.4947	6.14105	3.51219	41.9976	1.37906	25815	0.915712	816.477	495.443	251.151	746.594	1143.9	574.779	740.247	905.715	1086.29	-0.396335
FEM05	10.7844	12.2303	79.7729	134	84	15.5829	6.36688	3.42569	39.9283	1.31387	26864.3	0.939955	803.395	344.731	299.441	644.172	1045.18	628.067	756.562	885.058	1025.29
FEM05xMA18	9.79196	11.9324	82.02	130	105	16.7584	6.58775	3.56205	44.3416	1.18668	22227	0.924164	835.224	362.985	263.034	626.02	1023.83	576.072	753.71	931.347	1125.21	0.223244
FEM05xMA22	10.7835	12.2226	80.1729	137	99	16.8779	6.48762	3.61164	43.562	1.31294	24614.8	0.936765	855.287	415.709	275.523	691.231	1093.84	616.547	761.505	906.463	1064.66	-0.557004
FEM05xMA25	10.7087	12.1441	80.4656	136	95	16.0655	6.35189	3.50412	41.6722	1.28952	25412.4	0.895201	796.745	369.212	291.781	660.993	1055.53	585.976	736.868	887.76	1052.43	-0.246945
FEM05xMA38	11.0613	12.2596	80.5	133	102	16.634	6.57729	3.5546	43.6677	1.33646	25011.3	0.914742	791.004	362.262	284.765	647.027	1031.91	600.025	774.763	949.501	1140.2	0.0360092
FEM09	10.2753	11.6451	80.12	144	84	15.0738	5.94665	3.49446	37.7578	1.19013	27177.7	0.946332	845.819	509.991	253.532	763.523	1172.11	572.611	723.195	873.779	1038.12	0.320851
FEM09xMA04	9.72488	12.5944	79.7729	142	100	15.8415	6.15606	3.58278	40.1994	1.2195	24050.2	0.953635	823.947	482.407	291.16	773.566	1186.78	503.095	718.69	934.286	1169.57	0.208776
FEM09xMA13	10.3656	12.4737	79.82	142	93	15.4278	6.22775	3.48169	39.6477	1.31316	26443.6	0.938084	823.996	465.677	302.893	768.57	1176.05	574.23	725.649	877.068	1042.32	-0.0810153
FEM09xMA21	10.3776			142	101
FEM09xMA24	9.83668	12.6446	79.5729	143	98	16.1273	6.22597	3.57732	41.6869	1.23853	23457	0.952775	792.188	496.015	257.023	753.037	1161.57	627.824	755.894	883.963	1023.73	0.650598
FEM09xMA28	10.0293			142	110
FEM09xMA29	10.2503	11.8645	79.0107	142	99	16.528	6.33305	3.60965	42.8842	1.237	24682.7	0.945794	837.941	524.782	236.565	761.347	1174.11	598.449	751.101	903.753	1070.35	-0.0835353
FEM09xMA30	9.89527			142	113							0.925515	838.729	444.74	251.114	695.855	1096.85	574.606	701.845	829.084	967.944
FEM09xMA37	10.5281	12.7234	79.7107	142	95	16.4913	6.56489	3.47295	40.2005	1.35925	26886.9	0.953244	876.396	479.013	277.247	756.26	1176.52	551.692	710.234	868.777	1041.8	0.983687
FEM16	9.89602	12.4823	77.0107	135	85	17.6837	6.93743	3.52022	43.6708	1.25755	23474.7	0.928784	817.419	359.694	309.003	668.697	1070.53	573.306	741.844	910.383	1094.31	0.0438221
FEM16xMA22	11.1353	11.5581	78.3107	137	101	17.866	6.85059	3.60162	42.967	1.30427	26655.7	0.933994	864.693	363.781	328.342	692.123	1093.78	652.398	777.045	901.693	1037.72	0.321015
FEM16xMA38	11.0218	12.3654	80.12	137	100	17.7001	6.66297	3.68642	43.3063	1.38005	25696.3	0.954598	862.362	392.098	295.002	687.1	1090.13	606.118	741.641	877.164	1025.06	0.129429
FEM18	10.019	12.663	81.2729	136	85	16.036	6.20881	3.54466	41.0744	1.26347	24251.4	0.902785	792.827	367.253	317.43	684.683	1071.54	617.519	772.319	927.119	1096.06	-0.503766
FEM18xMA03	10.8833	12.331	81.12	137	101	17.0273	6.46568	3.66199	43.2196	1.3597	25429.9	0.939608	855.928	413.034	304.468	717.502	1123.29	619.495	766.525	913.555	1074.01	-0.281849
FEM18xMA04	11.0329	12.3447	80.3656	140	100	15.911	6.4688	3.47257	40.9984	1.35142	26661.9	0.875531	790.307	445.524	271.645	717.169	1111.74	553.788	732.988	912.187	1107.75	-0.126222
FEM18xMA08	10.5496			135	97
FEM18xMA13	10.4636	12.1707	79.62	139	97	15.876	6.26445	3.52739	39.8316	1.29277	26475.7	0.941928	842.997	427.278	284.226	711.504	1115.31	603.719	744.642	885.564	1039.36	-0.108983
FEM18xMA18	10.4421	12.4151	81.82	131	107	16.6427	6.5528	3.5811	41.4216	1.31685	25459.6	0.923164	859.928	325.876	315.432	641.308	1038.89	631.025	759.097	887.168	1026.94	-0.455951
FEM18xMA21	11.2196	12.5776	81.5656	138	100	16.8016	6.70636	3.50064	42.1442	1.40082	26350.3	0.935881	850.107	409.194	296.306	705.5	1110.16	584.381	744.326	904.27	1078.82	-0.287201
FEM18xMA22	11.4177			137	100							0.90859	848.192	378.498	297.333	675.831	1071.01	635.593	754.982	874.37	1004.66
FEM18xMA24	10.2237			141	98
FEM18xMA37	10.6201	13.2036	80.22	136	102	17.058	6.5399	3.55695	41.4147	1.42328	25903.8	0.938944	872.022	420.528	292.919	713.447	1120.89	572.467	749.354	926.242	1119.28	0.665409
FEM20	10.1059	11.8207	80.2906	136	86	15.5087	6.31372	3.39625	37.1151	1.17366	26856.9	0.906323	860.105	398.172	290.74	688.912	1074.43	624.961	801.065	977.168	1169.36	-0.662586
FEM20xMA04	10.308	12.3543	80.4107	140	93	15.9201	6.34049	3.48053	41.0572	1.29409	25839.3	0.886924	817.361	387.016	320.149	707.165	1098.98	623.733	749.412	875.091	1012.25	-0.658709
FEM20xMA05	10.8463	11.892	81.3729	138	93	16.3547	6.28353	3.58834	41.8374	1.28476	25782.7	0.899385	780.169	407.125	274.237	681.362	1071.3	613.644	766.786	919.929	1087.06	-0.667398
FEM20xMA13	8.02982	12.8151	78.52	140	85	13.7886	6.01502	3.18762	31.6261	1.05754	25517.9	0.797018	730.526	280.449	307.482	587.931	917.416	557.074	724.629	892.184	1075.04	-0.0941457
FEM20xMA18	10.3914	12.4372	82.1107	134	101	16.1579	6.65132	3.45621	42.6566	1.31267	25128.8	0.933854	895.901	388.118	277.156	665.273	1069.55	619.981	759.676	899.37	1051.82	0.12518
FEM20xMA24	10.5703	12.6944	80.7	141	101	16.7023	6.37539	3.61498	43.1644	1.3238	24173.5	0.934832	837.006	479.398	270.96	750.358	1154.09	586.635	741.224	895.812	1064.52	-0.257957
FEM20xMA28	9.70166	12.1583	81.12	139	106	16.9897	6.42976	3.61887	44.2958	1.19752	22042.6	0.917264	844.388	424.301	263.864	688.165	1081.68	565.532	734.96	904.389	1089.29	0.554407
FEM20xMA29	9.96224	12.2275	79.6107	141	95	17.0363	6.51296	3.60483	43.9724	1.24016	23473	0.948724	862.48	453.048	269.381	722.428	1134.54	554.766	714.57	874.373	1048.77	-0.430614
FEM20xMA37	8.85972	13.209	80.52	136	91	16.1302	6.63166	3.39279	41.1869	1.19565	21793.3	0.925068	846.206	357.905	330.903	688.807	1082.01	642.197	787.053	931.909	1090	0.20169
FEM24	10.412	11.3114	76.2906	146	95	14.5031	6.52659	3.15976	33.1827	1.15773	30971.4	0.946473	857.506	484.221	287.967	772.188	1186.64	479.902	648.389	816.877	1000.75	0.1151
FEM24xMA22	11.1353	11.964	78.32	145	112	15.7474	6.38629	3.42772	40.0247	1.34896	28007.3	0.956978	882.005	465.267	263.957	729.224	1135.25	535.298	674.51	813.721	965.646	0.334823
FEM24xMA25	10.6158	11.5695	79.6906	143	105	15.1989	6.12954	3.41049	37.9832	1.2088	27576.8	0.946143	865.351	522.433	260.415	782.848	1193.66	553.493	733.777	914.062	1110.81	-0.152824
FEM28	10.4421	11.7344	82.3656	133	90	14.7317	6.16374	3.33381	36.7717	1.21404	28255.8	0.922251	849.96	333.644	335.723	669.366	1071.78	645.046	775.379	905.713	1047.95	0.0343059
FEM28xMA03	10.7251	11.8901	82.0656	135	108	16.6114	6.31193	3.62608	41.845	1.26428	25341.5	0.927351	867.905	365.59	274.373	639.963	1031.79	625.494	745.327	865.16	995.937	0.500605
FEM28xMA08	9.92784	12.4687	82.82	136	108	14.9338	5.93388	3.44181	38.1711	1.2566	26329.8	0.921694	839.243	380.048	297.864	677.912	1078.39	598.62	754.619	910.617	1080.86	-0.181821
FEM28xMA18	10.9117	12.7607	82.82	132	108	16.0695	6.49385	3.52288	41.6078	1.38808	26169	0.913542	870.297	362.976	227.494	590.469	985.457	647.191	745.25	843.309	950.323	-0.308397
FEM28xMA21	10.0912	13.0754	81.1729	138	105	17.0205	6.54551	3.59313	41.604	1.31424	24115	0.943935	863.804	393.361	305.43	698.79	1101.93	627.826	773.203	918.581	1077.24	0.299713
FEM28xMA24	10.9736	12.6486	81.42	136	102	16.5514	6.31754	3.62188	41.9941	1.40535	26357.8	0.942708	838.894	392.945	322.29	715.235	1118.49	627.776	776.28	924.785	1086.85	-0.376608
FEM28xMA30	11.0106	11.7638	81.8	137	108	16.3962	6.52314	3.5118	41.9634	1.27582	25903	0.923772	878.678	437.149	228.63	665.779	1067.54	572.263	724.903	877.543	1044.12	0.170749
FEM28xMA37	10.9263	12.8082	82.22	135	105	16.742	6.47833	3.55186	41.5531	1.39518	26239.3	0.941542	893.825	360.616	297.54	658.156	1059.82	633.558	762.973	892.387	1033.62	0.631001
FEM28xMA38	10.8971	12.2887	81.62	136	108	16.02	6.34675	3.52527	41.8813	1.35674	26246	0.949068	831.03	366.002	338.717	704.718	1106.32	675.289	790.915	906.542	1032.73	0.159015
FEM33	10.2555	12.6718	82.42	130	85	14.3907	6.11949	3.28775	36.0517	1.31937	28871.7	0.936424	868.357	414.467	265.701	680.169	1089.62	597.736	794.897	992.058	1207.23	-0.0828624
FEM33xMA22	10.8025	12.5176	81.22	136	107	16.5431	6.33145	3.60139	41.4747	1.37386	26314.6	0.935484	877.786	443.601	233.79	677.39	1082.55	575.351	735.194	895.037	1069.48	-0.357468
FEM33xMA25	10.7165	12.2583	82.0656	135	108	15.645	6.20566	3.52523	41.9951	1.3027	25224.9	0.917011	851.699	349.987	300.889	650.876	1041.27	611.892	768.338	924.784	1095.52	-0.651263
FEM38	9.89086	11.9882	80.6107	141	91	14.6011	6.37008	3.20946	35.164	1.20805	28696.8	0.914184	771.821	445.918	264.551	710.469	1110.65	566.731	727.217	887.702	1062.84	-0.521647
FEM38xMA22	10.4653	12.202	80.3906	143	103	16.0314	6.44129	3.45092	39.0375	1.25712	26444.6	0.933823	849.706	495.594	258.409	754.004	1162.3	525.226	705.259	885.293	1081.77	0.0875803
FEM38xMA25	9.8255	12.0241	81.1906	142	101	14.9408	6.29535	3.32863	38.9809	1.15965	24848.7	0.907383	811.868	456.458	275.917	732.375	1128.86	565.68	739.779	913.879	1103.88	-0.972218
FEM38xMA29	9.49698	12.2137	80.12	142	102	17.2355	6.63982	3.63912	43.9485	1.18288	21908.4	0.935208	794.132	456.708	285.843	742.551	1146.03	626.947	747.701	868.454	1000.24	-0.248418
FEM38xMA38	10.4808	12.5234	81.0107	142	104	16.0667	6.42329	3.47101	40.2005	1.33247	26771.8	0.934654	811.244	441.67	279.971	721.641	1123.24	547.655	703.033	858.411	1027.98	-0.0493974
FEM44	10.1041	12.0065	77.1906	135	74	15.642	6.12344	3.55331	37.1985	1.19221	26791.8	0.928153	805.477	349.464	305.026	654.49	1050.55	593.454	750.858	908.262	1080.04	-0.864276
FEM44xMA22	10.9117	12.4816	77.9729	139	96	16.7943	6.49909	3.57003	41.4484	1.35688	26182.9	0.942355	875.501	415.549	305.113	720.662	1128.96	617.69	751.242	884.794	1030.54	0.600102
FEM44xMA25	10.5522	11.9868	79.82	136	93	15.4236	6.03969	3.51754	40.8203	1.25935	25795	0.922652	809.053	347.434	299.045	646.479	1040.68	604.368	736.522	868.675	1012.9	0.587239
FEM44xMA38	10.4602	12.556	79.7906	136	95	15.718	6.23658	3.50065	40.7169	1.29351	25335.4	0.936253	825.621	407.977	284.438	692.416	1093.89	611.353	766.047	920.74	1089.56	0.227232
FEM45	10.9409	11.2903	76.6	136	84	17.733	6.95931	3.50752	42.2956	1.21604	25537.1	0.934312	871.3	352.803	295.349	648.152	1041.32	572.313	729.57	886.827	1058.45	0.185946
FEM45xMA22	12.2043	11.9384	78.7	138	103	17.6586	6.87056	3.56117	42.6547	1.43371	28259.9	0.944542	905.412	472.799	217.76	690.559	1103.85	561.341	713.769	866.196	1032.54	-0.0718873
FEM45xMA25	10.4645	11.8552	79.02	137	98	17.3464	6.52093	3.69178	44.5547	1.25986	23766.1	0.952928	831.755	386.259	308.72	694.98	1098.64	600.254	746.52	892.786	1052.41	0.0579892
FEM45xMA30	10.3948	11.653	79.12	138	107	17.5365	6.69768	3.60348	42.5406	1.20527	24366.6	0.942272	867.06	423.571	222.2	645.771	1046.71	605.657	738.696	871.734	1016.92	-0.201402
FEM45xMA38	11.6564	11.8562	79.2	137	100	16.8804	6.762	3.48358	44.0137	1.36049	26156.5	0.932972	839.151	386.712	288.461	675.173	1064.27	585.196	755.637	926.077	1112.08	-0.12297
FEM47xMA05	10.6081	12.0975	81.3906	135	101	16.7981	6.38447	3.62256	43.6317	1.26388	23970.3	0.941113	834.243	449.348	253.718	703.066	1109.26	591.789	778.151	964.513	1167.9	0.0708735
FEM47xMA13	8.65246	12.3058	80.8906	136	94	15.6397	6.26381	3.43824	38.2027	1.03947	22300.5	0.884513	789.28	355.718	292.685	648.403	1011.03	607.209	806.212	1005.21	1222.39	0.20205
FEM47xMA28	10.7302	12.4849	80.9	135	104	18.1076	6.79572	3.67426	46.5439	1.32111	22764.8	0.908902	810.889	347.736	295.389	643.124	1030.08	602.266	751.518	900.77	1063.65	0.108027
FEM47xMA30	10.9039	12.3854	82.2906	135	104	17.7211	6.69561	3.65405	43.7253	1.33196	24592.7	0.939443	853.94	390.715	285.346	676.061	1073.96	626.224	774.548	922.872	1084.74	-0.316701
FEM47xMA32	10.4198	12.4671	81.3656	135	103	16.6521	6.62469	3.51716	45.3874	1.28773	22570.5	0.924351	853.017	355.142	328.399	683.542	1081.47	619.021	765.94	912.86	1073.2	0.121332
FEM58	10.7784	12.0437	79.52	133	77	15.7701	6.10843	3.5501	36.7953	1.29334	29273.6	0.943712	833.459	407.936	266.842	674.779	1081.3	600.986	778.465	955.945	1149.63	-0.318398
FEM58xMA08	11.1146	12.5386	82.1656	134	93	15.2692	6.04927	3.48144	38.9541	1.38316	28354.1	0.920571	834.413	420.064	293.602	713.666	1121.86	610.836	785.831	960.826	1151.8	0.0682071
FEM58xMA13	9.97256	12.2426	79.2656	136	90	16.2548	6.23648	3.59351	38.8649	1.20904	25415.1	0.907641	818.685	332.235	320.446	652.681	1047.11	629.614	744.089	858.563	983.493	0.464408
FEM58xMA29	10.5806	12.1444	79.5729	136	90	16.7683	6.24631	3.71	45.13	1.27981	23307.5	0.935415	874.241	375.604	299.283	674.887	1074.62	639.753	764.418	889.083	1025.13	-0.234689
FEM58xMA30	10.4275	11.9424	81.3107	136	100	16.6401	6.47156	3.58507	43.0456	1.26542	24999.8	0.912394	826.118	399.293	282.543	681.837	1079.36	637.526	785.625	933.724	1095.35	-0.612687
FEM58xMA32	10.9891	12.2662	80.8906	136	95	16.8706	6.53782	3.59871	43.0476	1.32965	25179.3	0.934193	855.461	407.907	300.842	708.748	1118.01	567.191	745.464	923.736	1118.29	-0.362739
FEM58xMA37	10.1084	12.9894	79.52	135	91	16.4485	6.68905	3.4686	40.6821	1.33235	25100	0.940004	865.253	360.507	319.573	680.08	1089.68	593.841	736.785	879.73	1035.73	0.747914
FEM58xMA38	10.6803	12.1357	80.62	135	98	16.3864	6.36592	3.61446	41.7607	1.31738	25828.9	0.925824	822.444	361.071	304.89	665.961	1058.75	608.659	763.256	917.854	1086.57	-0.364885
FEM67	9.4256	11.509	80.1906	135	80	15.1778	6.46925	3.32098	36.5032	1.06182	25454.1	0.936713	815.78	406.05	337.035	743.084	1145.5	562.716	789.727	1016.74	1264.48	0.377714
FEM67xMA22	10.9323	11.3536	80.52	139	104	16.2496	6.43364	3.5391	41.7497	1.23696	26128.6	0.946482	870.682	435.129	272.68	707.809	1114.09	603.981	750.664	897.347	1057.43	-0.151044
FEM67xMA25	10.5505	11.2618	81.22	136	99	15.802	6.10678	3.55556	40.6003	1.20899	26266.8	0.923264	802.735	396.386	280.779	677.166	1065.58	586.358	766.035	945.713	1141.8	-0.0577422
FEM67xMA38	10.8713	11.8816	80.7107	137	99	16.6955	6.50457	3.53857	42.6928	1.31	26209.7	0.934674	821.79	370.394	309.453	679.847	1074.94	642.503	778.759	915.016	1063.72	-0.80273
FEM70	11.0329	12.053	78.1	143	83	15.4524	6.53175	3.30459	37.6576	1.31028	28908.2	0.921352	833.4	505.747	266.823	772.57	1172.7	548.686	730.91	913.134	1112	1.1606
FEM70xMA22	10.16	11.8973	78.5656	144	105	15.7899	6.65475	3.35132	38.6494	1.19714	26061.5	0.931881	867.746	496.463	254.664	751.127	1153.53	500.19	690.575	880.959	1088.73	-0.227243
FEM70xMA25	9.34132			142	93
FEM70xMA38	10.7491	12.2812	79.52	142	105	15.9757	6.47748	3.48714	40.5419	1.31526	26462.9	0.955792	844.456	504.092	237.484	741.576	1148.28	598.221	753.898	909.575	1079.47	-0.416137
FEM73	9.49268	11.7867	78.9	139	90	14.3015	6.14821	3.23259	33.2695	1.10429	28114.7	0.937562	898.583	433.182	315.204	748.386	1160.22	550.929	725.688	900.448	1091.17	-0.141457
FEM73xMA03	10.0809	11.9668	80.1656	136	109	15.4578	6.24566	3.44323	38.0434	1.19463	26287.4	0.927231	871.331	417.446	249.441	666.886	1064.06	615.378	759.007	902.636	1059.38	0.16464
FEM73xMA05	10.0328	11.672	80.5729	139	102	15.1386	6.11025	3.44419	40.1434	1.16578	24849.9	0.936885	810.062	415.464	303.916	719.38	1119.7	636.421	784.607	932.793	1094.51	-0.12487
FEM73xMA08	10.4894	12.0646	80.9	139	105	14.5947	6.07888	3.33584	36.3083	1.24774	28493.8	0.939082	866.39	401.993	312.542	714.535	1118.85	557.526	722.736	887.946	1068.24	-0.322988
FEM73xMA21	9.72402	12.7019	79.8729	140	103	15.6793	6.56561	3.37692	39.8455	1.22984	24262.4	0.958765	894.073	440.322	282.62	722.942	1127.13	600.054	760.806	921.559	1096.99	0.188248
FEM73xMA24	10.2959	12.0279	80.22	142	96	16.2751	6.16637	3.60653	40.3357	1.25834	25799.3	0.935404	818.542	498.909	248.541	747.45	1152.54	551.868	730.716	909.564	1104.75	0.26529
FEM73xMA28	11.1361	12.6693	80.2656	138	112	16.3601	6.39936	3.52682	43.0276	1.40044	25582.1	0.903101	864.865	434.911	261.762	696.673	1096.97	618.884	756.275	893.667	1043.61	0.287446
FEM73xMA32	10.6606	12.0102	80.42	139	104	15.1899	6.14855	3.41499	37.9783	1.2752	28038.3	0.948172	873.262	423.729	249.143	672.872	1079.37	585.515	723.464	861.413	1011.96	0.206493
FEM73xMA37	10.2039	12.5062	80.52	139	103	15.7421	6.5248	3.4108	39.2486	1.26945	25949.2	0.957892	883.238	390.808	298.97	689.778	1097.63	601.656	732.403	863.149	1005.84	0.882319
FEM76	10.4911	12.1047	77.1	137	100	15.8407	6.64072	3.32688	36.9193	1.25214	28029.6	0.946352	908.38	407.36	295.386	702.746	1110.86	567.094	733.046	898.999	1080.11	-0.144005
FEM76xMA04	9.50558	11.7879	79.22	142	106	15.4376	6.21191	3.44577	40.0663	1.11152	23660.1	0.917282	845.632	450.776	246.963	697.739	1094.09	577.906	722.022	866.137	1023.41	0.192415
FEM76xMA08	9.6363	12.097	80.52	136	108	15.8739	6.41222	3.46955	39.861	1.18345	24423.5	0.926834	858.277	399.283	278.712	677.995	1079.66	620.019	760.464	900.91	1054.18	0.419361
FEM76xMA13	10.6029	12.1292	78.92	139	102	16.3908	6.4555	3.52692	38.7182	1.3048	27564.6	0.956588	889.598	371.525	295.916	667.441	1067.26	566.055	716.37	866.684	1030.73	-0.314326
FEM76xMA21	10.5015	12.4323	79.82	138	110	16.6225	6.60149	3.46234	41.6817	1.32622	25440.6	0.933084	883.069	438.155	263.83	701.985	1109.46	556.426	727.585	898.743	1085.53	0.479661
FEM76xMA22	11.4913	11.7099	79.3729	138	108	17.3956	6.68658	3.56882	41.3614	1.34066	27637.8	0.953845	893.869	414.391	294.671	709.062	1114.98	651.929	782.298	912.668	1054.94	0.0354792
FEM76xMA37	11.0123	13.0224	79.42	134	83	16.31	6.69059	3.47406	38.5602	1.45643	28936.2	0.935924	877.437	390.782	315.745	706.526	1113.75	601.522	777.126	952.729	1144.37	0.484762
FEM85	10.3656	11.2551	79.82	138	83	15.4715	6.06878	3.54472	39.1486	1.16052	26431.7	0.926362	757.996	378.519	273.668	652.188	1045.45	594.434	743.119	891.803	1054.07	0.275178
FEM85xMA22	10.7405	12.2309	79.2729	139	96	16.4646	6.32557	3.6208	42.7418	1.30856	24988.2	0.909595	792.178	410.888	273.086	683.973	1076.7	591.093	751.865	912.636	1088.09	-0.299898
FEM85xMA25	10.4662	11.9513	80.7729	139	96	15.9419	6.20983	3.5474	41.6392	1.24569	24994	0.921565	820.153	386.534	251.725	638.259	1034.52	590.503	706.031	821.56	947.639	0.303535
FEM85xMA38	10.6055	11.858	79.72	138	99	16.7069	6.32972	3.66529	43.0965	1.27634	24863.7	0.914318	784.498	355.103	317.048	672.151	1063.42	578.855	722.158	865.461	1021.85	-0.332774
HYKING	11.9222	11.832	79.5	137	89	15.6997	6.49209	3.41855	39.1826	1.38826	30037.8	0.936482	855.21	389.865	304.108	693.972	1086.91	578.666	756.245	933.825	1127.62	0.0945259
LG ABSALON	10.8377	12.2701	82.125	138	91	15.7692	6.31268	3.46204	40.7103	1.32962	26620.9	0.919525	839.237	402.378	294.71	697.089	1094.65	621.879	772.774	923.669	1088.35	0.374549
MA03	9.8728	12.8487	80.8906	142	104	13.8702	5.77296	3.36653	36.4215	1.24689	26733.7	0.941823	851.825	477.953	289.054	767.007	1175.61	598.343	756.07	913.796	1085.93	-0.545515
MA04	9.30348	13.6044	80.4656	148	99	13.8623	6.01614	3.27056	35.6602	1.25299	25911.3	0.894211	794.168	538.817	242.424	781.241	1178.62	533	683.138	833.276	997.125	0.698116
MA05	9.94934	11.9732	82.22	144	101	14.4265	5.89124	3.38293	36.4997	1.21248	27416.7	0.920358	801.29	480.879	266.57	747.45	1149.23	569.166	714.333	859.499	1017.92	0.77405
MA08	8.4538	12.4306	81.1107	142	95	12.6541	5.62702	3.10542	30.2272	1.07904	28429.4	0.903534	798.915	386.893	324.257	711.15	1105.42	580.769	724.557	868.345	1025.26	0.0098455
MA13	9.39894	12.7631	77.2906	145	90	14.1367	5.85043	3.36731	32.7835	1.17655	28275	0.930613	824.79	475.219	285.704	760.923	1163.39	517.682	690.455	863.227	1051.78	-0.229951
MA18	8.99732	13.3078	82.42	131	108	15.5758	6.3814	3.41831	39.9937	1.18667	22425.8	0.921952	893.658	330.967	228.799	559.766	951.678	624.622	727.924	831.227	943.964	-0.0809081
MA22	9.97514	12.7256	76.32	147	112	15.0424	6.39672	3.34213	37.3141	1.26197	26696	0.954652	890.541	520.708	181.282	701.991	1112.47	506.636	630.858	755.08	890.646	0.537384
MA24	8.9784	13.252	78.82	151	99	15.4315	6.24776	3.4946	39.9937	1.17908	22378.2	0.945692	793.143	591.786	209.924	801.71	1216.23	576.658	671.241	765.823	869.043	-0.545951
MA25	9.61996	11.8778	81.3906	146	107	14.0536	5.72278	3.38853		1.12026		0.929773	816.771	476.327	236.513	712.84	1107.33	514.743	670.345	825.947	995.76	0.414426
MA28	9.84528	13.1516	79.5	142	123	16.0921	6.46759	3.48026	43.7257	1.2791	22219.9	0.938052	881.959	466.165	218.783	684.948	1089.09	537.795	667.627	797.458	939.148	0.757752
MA29	9.31982	11.9385	77.1906	150	98	17.5592	6.33588	3.80788	43.5341	1.08936	21076.4	0.948583	878.728	624.201	176.416	800.616	1215.64	546.849	681.126	815.403	961.943	0.294822
MA30	8.85456	12.4982	81.4	142	114	15.0254	6.42173	3.35443	37.3104	1.09413	23393	0.926472	884.929	451.829	221.769	673.597	1076.94	521.521	655.985	790.449	937.194	0.476748
MA32	9.245	12.5095	81.9656	142	107	14.0094	6.0527	3.2258	37.1666	1.14374	24638.9	0.930871	879.795	476.136	307.514	783.65	1195.67	566.623	735.203	903.783	1087.76	-0.166242
MA37	9.81088	13.3405	79.2107	147	96	15.4084	6.61918	3.25475	37.5935	1.33147	26758.3	0.966074	887.876	516.719	266.878	783.596	1197.92	546.211	696.722	847.234	1011.49	1.11663
MA38	10.5273	12.7762	81.3656	143	110	15.8044	6.21462	3.54131	43.2498	1.33379	24006	0.926041	840.231	499.304	258.411	757.715	1162.64	561.222	719.551	877.88	1050.67	-0.38317
RGT CESARIO	10.3897	12.6812	79.5125	136	84	16.1513	6.51329	3.46843	38.2731	1.31847	27156.5	0.941074	881.953	387.381	303.23	690.611	1096.42	586.404	753.78	921.156	1103.82	0.956031
RUBISKO	10.8592	12.005	78.7875	138	86	16.3056	6.40151	3.53931	41.8364	1.30331	25972	0.935816	882.293	443.708	301.027	744.736	1154.36	610.9	770.015	929.131	1102.78	-0.38006
TENOR	11.3425	12.1072	80.1375	133	90	16.062	6.4388	3.45986	37.7941	1.3731	30035.7	0.935279	865.539	336.402	304.169	640.571	1041.14	598.93	741.376	883.822	1039.28	-0.953909
TRIOMPH		12.1281	78.3376			15.4815	6.1154	3.53363	36.8996			0.939198	845.627	475.079	264.004	739.082	1144.76	545.18	683.38	821.581	972.403

## Sheet: pomacle
variety_name	YLD	GPC	SW	HD	HT	SEEDA	SEEDL	SEEDW	TKW	GPY	GPSM	Nmax	GPA	FPA	SPA	DPA	TA	TFN90	TFN50	TFN10	TFN1	GPD
CHEVIGNON	10.829	10.8495	80.885	135	90	15.8855	6.13691	3.58451	40.5531	1.01566	23000	0.867505	812.856	447.123	341.661	788.783	1601.64	541.184	675.18	809.175	955.408	-0.0752309
FEM02	9.72	11.085	80.325	137	80	14.7175	6.01554	3.38633	37.8432	0.934952	22197	0.856559	798.549	472.729	289.176	761.905	1560.45	565.743	664.261	762.779	870.294	-0.133383
FEM02xMA22	11.089	11.1114	80.325	137	106	16.4761	6.2702	3.62797	44.4073	1.05108	21399.7	0.901927	880.091	459.452	306.037	765.49	1645.58	520.832	636.085	751.339	877.119	0.255518
FEM02xMA25	9.161	11.2535	80.465	136	88	15.1545	6.01748	3.50034	41.1601	0.922255	19771.3	0.921873	818.057	436.577	296.724	733.3	1551.36	511.162	615.452	719.742	833.557	-0.112844
FEM05	7.808	11.9247	79.4688	127	80	15.9522	6.36195	3.46523	40.4714	0.798666	16528.1	0.824484	722.793	333.796	281.872	615.668	1338.46	563.009	703.613	844.217	997.663	0.200054
FEM05xMA18	6.67	12.2217	81.1937	124	99	15.9937	6.47229	3.41827	41.4346	0.689572	13748.9	0.864337	837.106	317.702	282.705	600.407	1437.51	540.42	655.312	770.205	895.591	0.195661
FEM05xMA22	8.563	11.2546	78.725	127	96	16.3549	6.44877	3.51659	41.8178	0.812647	17528.9	0.907457	874.897	352.992	303.314	656.306	1531.2	522.651	655.172	787.693	932.316	-0.270142
FEM05xMA25	10.27	11.303	80.1688	127	84	16.1624	6.26631	3.55427	41.1206	0.993397	21449.7	0.887774	819.993	389.628	296.68	686.309	1506.3	576.991	690.629	804.267	928.283	0.230339
FEM05xMA38	7.344	12.3168	79.625	126	92	16.0773	6.37154	3.49342	41.1829	0.791012	15341	0.935169	869.037	354.832	306.356	661.188	1530.22	535.925	682.085	828.246	987.754	0.469222
FEM09	10.105	10.9157	80.8937	137	78	14.9547	6.01685	3.43435	39.8446	0.942085	21711.3	0.857617	819.564	466.578	312.711	779.289	1598.85	550.904	651.624	752.344	862.263	-0.200725
FEM09xMA04	10.012	11.4839	81.7687	138	94	15.7646	6.16488	3.55444	42.3663	0.94964	19457	0.891734	827.613	448.603	320.683	769.286	1596.9	524.956	659.417	793.878	940.619	0.342851
FEM09xMA13	10.668	11.7123	81.3688	137	86	15.1504	6.01916	3.4958	40.5548	1.06917	22604.3	0.886824	833.406	445.201	347.848	793.05	1626.46	519.83	665.546	811.261	970.284	0.744971
FEM09xMA21	10.214	11.5713	81.985	136	98	16.8055	6.39753	3.60679	43.2741	1.02113	20342.3	0.901025	848.525	449.168	371.14	820.307	1668.83	529.176	679.654	830.133	994.355	0.48374
FEM09xMA24	9.07	11.3007	81.965	139	95	15.8608	6.20762	3.53631	44.6756	0.9174	18127.6	0.904203	827.319	455.375	351.075	806.45	1633.77	483.291	615.04	746.788	890.569	-0.0898222
FEM09xMA28	9.958			132	101
FEM09xMA29	10.846	11.315	81.0938	138	97	16.0168	6.14754	3.57766	43.693	1.04997	21249.9	0.878817	844.09	451.111	345.525	796.636	1640.73	502.015	633.754	765.493	909.264	0.394859
FEM09xMA30	10.3272			136	101							0.898805	845.791	537.18	238.554	775.734	1621.52	504.97	642.064	779.158	928.772
FEM09xMA37	10.088	11.6063	81.9938	131	86	17.2048	6.56796	3.61483	43.2167	1.00038	19977.2	0.881177	876.39	465.336	334.415	799.752	1676.14	590.683	708.549	826.415	955.046	0.485417
FEM16	8.009	11.715	76.6688	128	79	18.4741	6.98832	3.63588	46.4914	0.825666	15186	0.846152	850.645	340.158	263.772	603.93	1454.58	537.648	656.187	774.726	904.091	0.0435507
FEM16xMA22	9.371	11.1029	77.125	128	93	16.918	6.6419	3.52704	42.3687	0.903827	19063.4	0.923409	920.165	384.163	327.328	711.49	1631.66	548.059	689.505	830.951	985.316	-0.207863
FEM16xMA25	10.25	10.9831	79.685	127	87	16.6935	6.39619	3.60995	43.3347	0.972894	20385.3	0.887025	847.485	371.775	331.511	703.286	1550.77	557.182	699.93	842.678	998.464	-0.0949355
FEM16xMA38	8.946	11.0995	80.1688	129	94	16.605	6.42685	3.57106	43.7488	0.871423	17954.5	0.858522	804.129	354.058	314.546	668.604	1472.73	521.975	662.671	803.367	956.913	-0.323778
FEM18	8.066	11.4393	81.2687	128	81	15.4768	6.17982	3.4699	39.7027	0.812205	17839.5	0.690202	692.793	296.519	316.593	613.113	1305.91	531.574	682.063	832.553	996.786	-0.21707
FEM18xMA03	8.336	11.3902	80.7687	127	93	15.9809	6.12625	3.58018	41.5409	0.813884	17195.7	0.895034	888.909	373.858	331.951	705.808	1594.72	541.547	680.447	819.348	970.935	-0.194651
FEM18xMA04	10.233	11.7483	81.4688	131	89	15.1355	6.04734	3.48744	39.7416	1.04959	22508.8	0.815842	821.239	367.208	356.556	723.764	1545	505.034	655.802	806.571	971.109	0.665742
FEM18xMA08	9.145			127	91
FEM18xMA13	9.87	11.1889	80.725	129	83	15.8913	6.15326	3.58376	40.726	0.957769	20915	0.862639	782.104	400.597	277.443	678.039	1460.14	588.747	694.629	800.512	916.064	0.0102307
FEM18xMA18	8.02	12.1343	81.4688	126	99	16.3573	6.36381	3.58137	41.4154	0.795397	15806.9	0.878554	893.672	362.734	277.44	640.173	1533.85	568.553	671.9	775.248	888.033	0.465801
FEM18xMA21	9.699	11.4176	81.6688	131	88	16.3941	6.37571	3.57786	43.1819	0.912823	18458	0.903864	864.012	384.337	321.679	706.016	1570.03	507.772	627.111	746.45	876.688	0.193646
FEM18xMA22	9.806	11.4349	79.0687	132	99	16.2266	6.31273	3.54209	40.563	0.959952	20758.2	0.897744	910.589	371.661	371.95	743.611	1654.2	468.477	630.493	792.508	969.321	0.239365
FEM18xMA24	9.575	11.3249	81.285	131	91	16.3791	6.22874	3.62655	44.2137	0.936684	18672.2	0.908195	854.87	392.343	322.759	715.101	1569.97	503.559	627.923	752.287	888.009	0.0681686
FEM18xMA37	8.432	12.3251	81.965	130	89	16.8776	6.54695	3.54223	44.2371	0.93086	17068.3	0.918933	879.939	421.247	311.4	732.647	1612.59	545.051	652.749	760.447	877.981	0.765665
FEM20	9.31	11.3655	81.5687	127	76	16.0288	6.33362	3.50095	40.4504	0.926962	20160.2	0.883312	877.987	381.526	298.699	680.225	1558.21	583.456	698.201	812.946	938.171	0.0385956
FEM20xMA04	9.732	11.1863	81.4688	131	88	15.2951	6.13825	3.46407	41.1059	0.95263	20727.3	0.896552	852.549	392.397	313.304	705.701	1558.25	510.879	629.677	748.475	878.123	-0.0288325
FEM20xMA05	9.868	10.9474	82.2687	128	85	16.3064	6.19169	3.6303	42.811	0.945249	20190.3	0.885792	841.108	380.171	316.349	696.52	1537.63	549.388	672.756	796.124	930.76	-0.231749
FEM20xMA13	7.036	12.3234	81.2687	132	83	13.8648	5.8985	3.2524	35.8496	0.765798	17245.7	0.768462	742.49	339.165	284.13	623.295	1365.78	527.758	689.42	851.082	1027.51	0.394315
FEM20xMA18	9.319	11.8668	82.985	125	94	16.4051	6.34629	3.57594	43.1751	0.954953	18609.6	0.874825	887.944	372.534	315.484	688.018	1575.96	581.501	706.178	830.855	966.918	0.542286
FEM20xMA24	8.442	10.9559	81.525	132	87	16.5402	6.35175	3.5758	42.4013	0.806313	17142.6	0.905079	836.548	366.38	312.493	678.873	1515.42	474.011	605.634	737.257	880.9	-0.600881
FEM20xMA28	9.661	11.1792	81.625	130	101	17.1206	6.47204	3.63901	45.1708	0.915962	18310.9	0.911537	879.121	373.391	313.848	687.239	1566.36	499.301	617.716	736.13	865.359	-0.0547928
FEM20xMA29	8.976	11.6679	80.565	132	88	16.4249	6.32506	3.5839	45.7791	0.936708	17539.1	0.914753	884.462	423.004	298.316	721.32	1605.78	518.969	614.733	710.496	815.006	0.252556
FEM20xMA37	8.378	11.6032	81.425	130	88	16.8269	6.50013	3.55095	42.482	0.819304	16877	0.851007	813.625	333.864	326.531	660.395	1474.02	487.967	638.562	789.157	953.505	0.0295185
FEM24	9.867	11.2034	78.4938	138	87	15.0699	6.29652	3.31312	37.0707	0.943813	22789.8	0.885507	838.921	454.535	382.798	837.334	1676.25	503.132	662.888	822.645	996.992	0.0239693
FEM24xMA22	9.245	10.7908	79.4938	139	99	15.5364	6.34119	3.40039	40.288	0.850181	19636.6	0.906817	866.297	432.459	331.299	763.758	1630.06	466.021	603.622	741.223	891.391	-0.55333
FEM24xMA25	10.517	11.2191	80.785	137	101	15.0715	6.04326	3.45265	38.7197	1.0197	23391.2	0.865125	828.888	474.984	332.785	807.769	1636.66	559.703	688.653	817.603	958.33	0.21177
FEM28	8.705	11.1528	82.185	127	82	15.2373	6.03498	3.48865	38.3246	0.838292	19574.1	0.878945	861.044	379.329	301.571	680.9	1541.94	574.645	701.831	829.018	967.82	-0.33429
FEM28xMA03	8.863	11.2901	81.525	128	96	15.7561	6.11268	3.53468	40.3419	0.870606	18945.6	0.910229	895.25	410.637	274.959	685.595	1580.85	582.681	690.834	798.987	917.018	-0.155223
FEM28xMA08	8.46	11.6906	83.0938	127	95	14.4586	5.86376	3.40661	37.4752	0.841663	19315.8	0.830847	842.182	337.089	327.065	664.155	1506.34	533.588	671.946	810.304	961.299	0.138606
FEM28xMA18	7.847	12.4831	82.5687	126	96	15.3012	6.16009	3.45179	40.3207	0.861406	17105.3	0.849892	887.905	340.831	321.908	662.739	1550.64	538.15	683.084	828.018	986.188	0.768795
FEM28xMA21	8.052	11.8562	82.4688	130	90	16.0267	6.31917	3.51182	41.6722	0.839721	16986	0.766342	795.542	332.115	315.473	647.588	1443.13	509.344	652.317	795.29	951.321	0.196194
FEM28xMA24	10.035	11.8341	82.1688	133	97	16.0338	6.17822	3.60589	41.5104	1.01665	20754.5	0.893224	876.87	413.688	326.392	740.079	1616.95	522.28	665.659	809.038	965.511	0.699112
FEM28xMA30	9.138	11.2196	82.825	129	94	15.9601	6.16803	3.5842	40.2057	0.891215	19606.5	0.922629	885.961	406.996	285.756	692.752	1578.71	553.623	663.85	774.078	894.372	-0.152894
FEM28xMA37	8.856	11.9003	82.765	131	95	15.7838	6.31305	3.47279	43.4723	0.942605	18179.8	0.913243	901.763	415.116	318.59	733.706	1635.47	524.552	636.396	748.24	870.299	0.453174
FEM28xMA38	9.774	10.7337	81.6688	130	92	15.6378	6.09729	3.56594	40.2049	0.862797	20030.2	0.877174	875.225	346.439	306.999	653.438	1528.66	499.8	634.075	768.35	914.889	-0.470315
FEM33	8.536	11.7255	81.865	127	80	14.331	5.97086	3.34362	37.7473	0.897661	20054	0.877553	842.868	372.6	328.558	701.159	1544.03	561.385	703.883	846.381	1001.89	0.193626
FEM33xMA22	7.363	11.5577	79.7687	132	94	15.3244	6.24793	3.41574	40.1712	0.730304	15694	0.920494	900.677	356.7	376.032	732.732	1633.41	443.642	631.38	819.119	1024	-0.28481
FEM33xMA25	9.051	11.2661	81.7687	128	86	15.8578	6.1003	3.59678	40.4328	0.873439	19208.1	0.841294	842.174	344.622	353.701	698.324	1540.5	526.177	690.068	853.959	1032.82	-0.129369
FEM38	8.727	11.0856	81.6937	132	85	14.7387	6.19505	3.32107	36.113	0.823487	20682.9	0.888807	798.081	411.675	321.388	733.063	1531.14	516.081	626.967	737.854	858.867	-0.395695
FEM38xMA22	11.351	11.2135	81.325	137	97	16.0912	6.34329	3.51813	42.4845	1.08687	22907.3	0.922097	858.291	474.324	341.598	815.922	1674.21	524.629	665.714	806.799	960.77	0.427008
FEM38xMA25	9.453	11.5468	81.885	132	92	15.7569	6.17315	3.52005	40.2909	0.94273	20218.1	0.880705	821.418	431.35	321.936	753.286	1574.7	558.879	688.07	817.26	958.249	0.257723
FEM38xMA29	9.634	11.629	81.125	136	100	17.01	6.4358	3.63665	43.843	0.950556	18817.2	0.887967	843.829	449.633	301.488	751.121	1594.95	534.852	645.848	756.843	877.975	0.387912
FEM38xMA38	9.286	11.4118	81.425	133	99	16.4888	6.35298	3.56779	42.472	0.920547	18841.9	0.919949	823.237	451.518	296.299	747.817	1571.05	554.392	659.622	764.852	879.693	0.0784842
FEM44	9.671	10.8928	78.425	126	73	15.1886	6.051	3.46933	38.0658	0.893131	21782.2	0.896757	801.703	309.932	325.296	635.228	1436.93	499.176	645.422	791.667	951.269	-0.338572
FEM44xMA22	10.024	11.2895	79.4938	131	89	15.9643	6.38001	3.47027	40.8635	0.96659	20997.6	0.873307	868.614	399.671	327.208	726.879	1595.49	523.685	655.567	787.449	931.376	0.151651
FEM44xMA25	9.784	10.9088	80.885	127	83	15.9312	6.14566	3.55951	40.868	0.922211	20629.5	0.902555	815.353	390.882	286.862	677.744	1493.1	583.14	695.298	807.456	929.857	-0.292635
FEM44xMA38	9.999	11.8405	80.9688	128	92	15.2893	6.13369	3.46525	41.6178	1.01359	20625.1	0.911694	863.928	396.788	350.042	746.83	1610.76	556.231	694.786	833.341	984.551	0.696073
FEM45	10.179	10.1045	76.425	129	75	18.9196	7.0763	3.69463	45.6042	0.873248	19114.2	0.891087	900.922	363.232	343.482	706.713	1607.64	503.962	661.661	819.361	991.463	-0.99227
FEM45xMA22	8.214	10.5197	78.325	130	93	17.2062	6.67615	3.57103	44.9359	0.725905	15632.3	0.881937	896.507	360.234	300.521	660.755	1557.26	490.201	621.948	753.695	897.475	-1.09744
FEM45xMA25	10.225	10.8426	79.825	130	86	16.9469	6.43654	3.62949	44.018	0.94229	19898.8	0.899237	854.598	371.011	347.854	718.865	1573.46	498.668	658.155	817.642	991.695	-0.24198
FEM45xMA30	9.752	10.2735	81.185	129	99	17.71	6.56947	3.711	45.4803	0.865898	18489.6	0.894195	870.662	406.529	322.971	729.5	1600.16	559.835	692.495	825.155	969.931	-0.936423
FEM45xMA38	11.049	10.4902	79.925	129	87	17.4778	6.6216	3.66436	44.797	0.988119	21135.2	0.911427	871.416	368.782	340.612	709.394	1580.81	517.175	674.871	832.568	1004.67	-0.376194
FEM47xMA05	9.412	11.566	82.6688	127	88	16.7527	6.3611	3.64449	44.2449	0.896313	17444.6	0.862844	836.75	365.765	310.74	676.505	1513.26	568.975	694.871	820.766	958.16	0.266054
FEM47xMA13	7.685	12.1116	81.1688	131	90	15.8739	6.30795	3.47854	38.8137	0.758539	16171.7	0.747544	761.971	307.222	312.895	620.117	1382.09	488.962	663.252	837.542	1027.75	0.354397
FEM47xMA28	8.985	11.5479	81.025	126	96	17.9502	6.61082	3.71438	47.9057	0.902133	16117.1	0.876849	860.228	378.402	281.642	660.044	1520.27	594.113	708.838	823.562	948.764	0.13496
FEM47xMA30	9.26	10.9855	82.865	127	94	16.6349	6.37156	3.61796	44.1715	0.910296	18686.5	0.898923	886.412	375.726	318.998	694.724	1581.14	551.381	667.755	784.129	911.132	-0.354627
FEM47xMA32	9.064	11.2204	81.7938	127	96	16.775	6.36962	3.62684	44.3938	0.86661	17462.6	0.865367	872.235	354.53	293.215	647.745	1519.98	551.257	669	786.744	915.241	-0.171655
FEM58	8.026	11.2723	80.425	128	74	15.1357	6.0563	3.45487	39.3761	0.78979	17569.8	0.870619	822.109	370.446	273.952	644.398	1466.51	571.151	689.898	808.646	938.239	-0.394657
FEM58xMA08	8.959	11.5376	82.5938	127	91	14.8256	5.90894	3.45987	37.8681	0.880764	20247.3	0.858587	839.73	341.538	347.361	688.899	1528.63	525.91	675.401	824.892	988.035	0.117715
FEM58xMA13	9.162	11.1688	80.725	130	81	15.3015	5.97788	3.54752	38.2807	0.889479	20668.6	0.872379	829.267	385.593	265.444	651.037	1480.3	547.129	649.845	752.562	864.659	-0.197359
FEM58xMA29	9.635	11.3188	81.085	131	88	16.8994	6.2475	3.73572	43.2246	0.942072	19215.8	0.814675	835.417	383.059	315.835	698.894	1534.31	524.987	646.568	768.15	900.836	0.0779048
FEM58xMA30	7.879	11.2487	80.6688	128	98	15.9264	6.19635	3.56263	39.9928	0.76006	16883.6	0.903024	877.764	382.275	330.296	712.571	1590.34	549.262	695.073	840.884	1000.01	-0.457141
FEM58xMA32	10.168	11.4851	81.4688	128	91	16.0996	6.17683	3.60555	42.5091	1.02009	20937.5	0.895842	878.136	404.287	374.958	779.245	1657.38	564.893	718.059	871.225	1038.38	0.385336
FEM58xMA37	8.816	11.7417	82.165	128	85	16.1149	6.35483	3.50865	43.2461	0.926567	18190.8	0.884363	869.864	397.406	323.901	721.307	1591.17	566.287	687.978	809.669	942.474	0.28399
FEM58xMA38	9.46	11.0026	81.4938	127	91	15.66	6.15115	3.53368	42.0368	0.887676	19256	0.851587	829.109	362.782	338.365	701.147	1530.26	557.805	687.148	816.49	957.645	-0.284582
FEM67	8.513	11.0837	80.7687	130	76	15.6222	6.26494	3.44203	37.8381	0.808578	19316.4	0.811214	803.232	337.95	390.649	728.599	1531.83	498.984	667.896	836.807	1021.14	-0.454277
FEM67xMA22	9.825	10.712	80.785	131	92	16.3469	6.32248	3.56995	42.622	0.909471	19868.3	0.849765	857.668	361.6	342.101	703.7	1561.37	490.098	640.522	790.946	955.108	-0.478509
FEM67xMA25	9.387	10.9789	81.6688	129	91	15.4418	6.04848	3.54026	39.9021	0.846407	19358.1	0.847894	810.648	383.751	300.965	684.715	1495.36	568.849	692.381	815.913	950.727	-0.327591
FEM67xMA38	9.904	10.9856	81.825	129	91	16.5385	6.28115	3.63964	41.918	0.923566	20243.9	0.847347	832.693	354.34	338.343	692.682	1525.38	521.895	665.767	809.639	966.65	-0.184036
FEM70	9.5	11.4916	79.885	137	78	16.4757	6.63034	3.41518	41.4415	0.942931	19757.7	0.864335	798.825	426.884	378.246	805.13	1603.96	528.379	701.132	873.884	1062.41	0.214999
FEM70xMA22	10.048	11.0568	80.8688	137	98	NA	NA	NA	44.0374	0.971398	19990.2	0.858292	864.269	461.196	301.306	762.502	1626.77	562.106	687.114	812.123	948.548	-0.0747075
FEM70xMA25	9.12	11.9939	80.925	135	93	15.5683	6.23452	3.44091	40.4682	0.950247	19437.9	0.873299	812.341	391.359	337.547	728.906	1541.25	498.418	652.587	806.756	975.004	0.616667
FEM70xMA38	10.351	11.0143	80.625	136	92	16.7167	6.53063	3.52722	43.066	0.969702	20594.5	0.916977	831.538	425.286	340.103	765.389	1596.93	497.063	640.936	784.809	941.821	-0.0369181
FEM73	9.758	10.4451	80.265	131	84	15.201	6.14296	3.43083	39.8015	0.911001	21683.4	0.905233	876.961	414.587	348.886	763.473	1640.43	523.885	656.682	789.479	934.404	-0.763164
FEM73xMA03	8.845	10.6623	80.2687	129	103	17.7055	6.29936	3.8631	39.6392	0.807784	19149.1	0.910084	890.345	413.698	291.966	705.664	1596.01	562.735	684.796	806.857	940.066	-0.787776
FEM73xMA05	10.506	11.317	82.0687	130	98	16.0384	6.12203	3.61708	42.9756	1.01733	20984.6	0.908594	859.803	424.937	328.341	753.278	1613.08	566.428	698.993	831.558	976.23	0.306834
FEM73xMA08	9.629	11.2601	82.2938	129	93	14.6819	5.895	3.4407	38.6563	0.925234	21322.6	0.879747	856.629	409.45	330.489	739.939	1596.57	564.032	676.08	788.128	910.41	0.0176566
FEM73xMA21	11.048	11.4221	81.6688	131	96	16.1086	6.37216	3.5102	42.2301	1.04732	21618.8	0.914764	887.129	465.141	310.268	775.408	1662.54	591.905	718.349	844.793	982.785	0.555403
FEM73xMA24	10.46	10.7703	81.8688	136	90	16.2372	6.22738	3.60798	42.4441	0.930231	20322.4	0.902114	849	411.245	332.373	743.618	1592.62	491.553	629.026	766.499	916.527	-0.252058
FEM73xMA28	9.545	10.9506	80.4938	129	104	16.1223	6.28848	3.52788	41.6519	0.891573	19610.1	0.910397	880.786	397.158	360.506	757.664	1638.45	543.801	694.73	845.66	1010.37	-0.314081
FEM73xMA32	9.586	10.7443	81.465	129	86	15.7167	6.15145	3.55165	42.4932	0.920557	20035	0.908813	883.749	428.559	337.63	766.189	1649.94	574.222	692.12	810.019	938.685	-0.509542
FEM73xMA37	10.754	10.9915	81.625	131	89	16.0836	6.35441	3.49226	42.2101	1.02281	21986.7	0.943579	908.218	442.716	356.116	798.831	1707.05	545.779	683.329	820.879	970.991	0.0470015
FEM76	10.672	10.7627	79.9688	130	84	16.8794	6.55141	3.55704	43.1614	1.00288	21630.6	0.880072	895.227	382.119	357.47	739.589	1634.82	506.389	638.541	770.694	914.916	-0.203582
FEM76xMA04	9.412	10.6565	80.365	132	91	15.7598	6.29486	3.48039	41.4705	0.897717	20145.9	0.823353	830.726	385.372	313.466	698.839	1529.57	514.767	626.599	738.431	860.477	-0.643446
FEM76xMA08	9.621	11.3119	82.1688	128	94	14.7116	6.18783	3.33058	40.8016	0.952497	20645.1	0.869482	861.353	391.966	335.656	727.622	1588.98	563.129	684.584	806.039	938.587	0.0673634
FEM76xMA13	10.23	11.1128	80.6688	130	88	16.4054	6.34331	3.58462	41.4008	0.972817	21218.5	0.855974	850.042	377.62	320.869	698.489	1548.53	519.46	641.989	764.517	898.236	0.0294987
FEM76xMA21	10.049	11.6135	81.825	130	95	16.8477	6.53712	3.57904	46.2607	1.01133	18701.4	0.910639	880.106	452.023	294.263	746.286	1626.39	589.679	682.266	774.852	875.894	0.48224
FEM76xMA22	10.286	10.9501	79.6688	132	102	16.4106	6.49293	3.49821	43.3643	0.929809	19535	0.915874	921.216	414.993	398.174	813.167	1734.38	519.24	710.18	901.121	1109.5	-0.118369
FEM76xMA37	8.681	11.153	80.965	131	85	16.7164	6.53616	3.51175	44.6442	0.869252	17396.5	0.887473	866.833	399.738	335.798	735.535	1602.37	514.276	637.686	761.096	895.777	-0.340487
FEM85	8.757	10.3327	79.385	132	77	14.7756	5.99138	3.41553	36.2246	0.781564	20824.3	0.853815	810.607	354.558	307.708	662.265	1472.87	477.375	608.441	739.508	882.544	-1.14063
FEM85xMA22	9.569	11.0652	79.8688	132	92	15.3604	6.16817	3.45996	40.2748	0.927207	20799.1	0.870362	849.095	378.799	313.275	692.075	1541.17	496.62	625.282	753.944	894.357	-0.193116
FEM85xMA25	9.664	11.4	80.5687	132	88	15.3153	6.10476	3.48244	39.2517	0.907882	20292	0.841864	827.863	378.459	317.425	695.883	1523.75	519.668	656.22	792.771	941.793	0.166777
FEM85xMA38	8.935	10.9743	80.765	130	86	15.1707	6.10545	3.46741	41.5495	0.879378	19133.8	0.881613	836.912	395.207	282.088	677.296	1514.21	535.861	637.949	740.038	851.449	-0.451899
HYKING	10.949	10.4437	79.8688	127	77	16.4392	6.37019	3.57689	41.685	0.977701	22565.7	0.871904	889.993	387.008	343.916	730.924	1620.92	582.112	736.698	891.284	1059.99	-0.449165
LG ABSALON	9.507	11.378	82.0875	132	84	15.4437	6.16134	3.46968	40.2207	0.930441	20329.5	0.892486	848.725	391.987	334.393	726.38	1575.11	509.573	645.447	781.321	929.604	0.103261
MA03	8.999	11.2739	80.925	138	101	13.4162	5.59593	3.31596	34.7949	0.857657	22181.3	0.910897	894.023	363.367	365.423	728.79	1622.81	400.05	563.221	726.392	904.465	-0.135337
MA04	9.254	11.8528	82.325	142	86	13.4572	5.71041	3.29242	36.05	0.929214	22012.7	0.832557	797.614	430.326	302.105	732.43	1530.04	467.181	592.81	718.439	855.542	0.511023
MA05	8.193	12.062	83.065	138	87	13.5919	5.69983	3.3295	36.6072	0.887466	19848.8	0.878073	821.229	392.2	360.502	752.702	1573.93	445.768	602.382	758.996	929.914	0.439281
MA08	6.873	12.331	81.9688	136	91	12.1457	5.38754	3.14769	30.0537	0.68596	18756.8	0.827734	833.052	394.211	325.788	719.999	1553.05	504.159	633.659	763.159	904.486	0.358731
MA13	8.726	11.3241	79.8688	139	83	13.3988	5.68138	3.29856	32.0177	0.80911	22507.8	0.880304	835.94	390.916	300.884	691.801	1527.74	462.649	596.788	730.927	877.317	-0.157479
MA18	6.862	13.2095	80.8688	126	98	14.831	6.22449	3.33473	38.5961	0.736624	14444.7	0.903574	920.057	373.149	302.319	675.469	1595.53	563.133	675.879	788.625	911.668	1.23434
MA22	9.91	10.9585	79.6937	139	95	15.3816	6.24505	3.41563	39.5824	0.92715	21432.2	0.871617	892.559	427.684	321.039	748.723	1641.28	480.38	611.122	741.863	884.545	-0.209504
MA24	8.003	11.452	80.765	145	82	13.983	5.82424	3.35206	37.7909	0.826154	18834.7	0.800273	767.192	443.811	309.741	753.553	1520.75	432.922	558.116	683.311	819.939	-0.221004
MA25	8.798	11.5885	81.7687	138	100	13.4472	5.58694	3.35173	34.8717	0.836211	20794.9	0.827324	790.094	400.737	306.926	707.662	1497.76	509.173	657.967	806.76	969.143	0.125963
MA28	7.793	11.9533	78.8937	132	109	15.8629	6.41563	3.43465	42.2358	0.791243	15772.1	0.893907	909.616	378.548	314.992	693.541	1603.16	480.779	600.773	720.766	851.718	0.224644
MA29	9.412	11.1883	79.025	143	94	16.8888	6.25364	3.6975	44.6567	0.914572	18146.7	0.910149	855.885	466.282	305.884	772.167	1628.05	435.777	553.669	671.56	800.218	-0.111603
MA30	8.082	10.9004	81.0687	139	110	14.1057	5.91552	3.30231	36.0075	0.776299	19668.3	0.888312	881.054	413.63	318.909	732.54	1613.59	438.983	561.188	683.392	816.758	-0.751755
MA32	9.96	11.4713	81.7687	138	95	14.0853	5.79733	3.37773	36.6269	0.943368	22479.3	0.921804	904.909	482.105	328.302	810.406	1715.32	536.41	652.262	768.115	894.548	0.316535
MA37	9.181	12.7091	81.185	141	93	15.9952	6.4475	3.41996	39.2894	1.00725	20136.2	0.904105	879.988	471.994	412.12	884.114	1764.1	473.296	640.268	807.24	989.462	1.34803
MA38	9.985	11.5108	81.5687	138	92	16.3831	6.2387	3.63561	42.9848	0.983863	19930.3	0.873794	809.822	441.532	307.34	748.872	1558.69	515.457	636.728	757.999	890.346	0.362633
RGT CESARIO	10.437	11.0703	80.8125	127	79	16.2225	6.34979	3.5313	38.9601	0.994188	23035.8	0.891919	880.26	360.312	310.739	671.051	1551.31	549.632	675.521	801.411	938.799	0.0417963
RUBISKO	9.842	11.1862	78.7375	131	79	17.0522	6.33819	3.70611	45.6846	0.946979	18535.4	0.904111	879.761	408.479	330.453	738.933	1618.69	532.716	660.979	789.242	929.219	0.000190075
TENOR	8.713	10.8558	80.9375	127	83	15.8477	6.27681	3.47745	39.02	0.812579	19191	0.86471	873.852	360.125	268.763	628.888	1502.74	582.995	712.054	841.112	981.957	-0.629209
TRIOMPH		10.6059	79.25			15.4339	6.03973	3.53526	38.7732			0.855438	863.673	398.542	310.535	709.078	1572.75	472.409	593.764	715.119	847.558
